# Supplementary material for: (2S,NS)-N-Allyl-N-benzyl-1-hydr­oxy-3-(4-hydroxy­phen­yl)-N-methyl­propan-2-aminium bromide
Source: Acta Crystallogr Sect E Struct Rep Online. 2008 Jul 31;64(Pt 8):o1621. doi: 10.1107/S1600536808023210 (PMC2962230; doi:10.1107/S1600536808023210)
Supplement: Supplementary file 1 [file e-64-o1621-sup1.cif]

##############################################################################
###                                                                        ###
###        Electronic paper (Acta Crystallographica Section E)             ###
###                                                                        ###
##############################################################################
#                                                                            #
# This CIF contains the data in a paper accepted for publication in Acta     #
# Crystallographica Section E. It conforms to the requirements of Notes      #
# for Authors for Section E, and has been peer reviewed under the auspices   #
# of the IUCr Commission on Journals.                                        #
#                                                                            #
# Full details of the Crystallographic Information File format               #
# are given in the paper "The Crystallographic Information File (CIF):       #
# a New Standard Archive File for Crystallography" by S. R. Hall, F. H.      #
# Allen and I. D. Brown [Acta Cryst. (1991), A47, 655-685].                  #
#                                                                            #
# The current version of the core CIF dictionary is obtainable from          #
# ftp://ftp.iucr.org/pub/cif_core.dic. The current version number is 2.4.    #
#                                                                            #
# Software is freely available for graphical display of the structure(s) in  #
# this CIF.  For information consult the CIF home page http://www.iucr.org/  #
# cif/home.html                                                              #
#                                                                            #
# This file may be used for bona fide research purposes within the           #
# scientific community so long as proper attribution is given to the journal # 
# article from which it was obtained.                                        #
#                                                                            #
##############################################################################
                                             
data_global
_audit_creation_method     SHELXL97
_journal_date_recd_electronic     2008-06-30
_journal_date_accepted     2008-07-23
_journal_name_full     'Acta Crystallographica, Section E'
_journal_year     2008
_journal_volume     64
_journal_issue      8
_journal_page_first     o1621
_journal_page_last     o1621
_journal_paper_category     QO
_journal_coeditor_code     XU2435
_publ_contact_author_name     'Professor Xin-fu Pan'
_publ_contact_author_address
;
Department of Chemistry
State Key Laboratory of Applied Organic Chemistry
Lanzhou University
Lanzhou 730000
People's Republic of China
;
_publ_contact_author_email     hbwuhf@yahoo.com.cn
_publ_contact_author_fax     ?
_publ_contact_author_phone     ?
_publ_section_title
;\
(2<i>S</i>,N<i>S</i>)-<i>N</i>-Allyl-<i>N</i>-benzyl-1-hydroxy-3-(4-\
hydroxyphenyl)-<i>N</i>-methylpropan-2-aminium bromide
;
loop_
    _publ_author_name
    _publ_author_address
    'Hua-Fang Wu'
;
Department of Chemistry
State Key Laboratory of Applied Organic Chemistry
Lanzhou University
Lanzhou 730000
People's Republic of China
;
    'Ying-Gang Luo'
;
Chengdu Institute of Biology
Chinese Academy of Sciences
Chengdu 610041
People's Republic of China
;
    'Kai-Bei Yu'
;
Chengdu Institute of Organic Chemistry
Chinese Academy of Sciences
Chengdu 610041
People's Republic of China
;
    'Guo-Lin Zhang'
;
Chengdu Institute of Biology
Chinese Academy of Sciences
Chengdu 610041
People's Republic of China
;
    'Xin-Fu Pan'
;
Department of Chemistry
State Key Laboratory of Applied Organic Chemistry
Lanzhou University
Lanzhou 730000
People's Republic of China
;
data_I
_audit_creation_method     SHELXL97
_chemical_name_systematic
;
(2<i>S</i>*,N<i>S</i>*)-<i>N</i>-Allyl-<i>N</i>-benzyl-1-hydroxy-3-
(4-hydroxyphenyl)-<i>N</i>-methylpropan-2-aminium bromide
;
_chemical_name_common     ?
_chemical_formula_moiety     'C20 H26 N O2 + , Br -'
_chemical_formula_sum     'C20 H26 Br N O2'
_chemical_formula_iupac     'C20 H26 N O2 + , Br -'
_chemical_formula_weight     392.33
_chemical_melting_point     449(5)
_symmetry_cell_setting     orthorhombic
_symmetry_space_group_name_H-M     'P 21 21 21'
_symmetry_space_group_name_Hall     'P 2ac 2ab'
loop_
    _symmetry_equiv_pos_as_xyz
    'x, y, z'
    '-x+1/2, -y, z+1/2'
    '-x, y+1/2, -z+1/2'
    'x+1/2, -y+1/2, -z'
_cell_length_a     10.3716(10)
_cell_length_b     12.1566(10)
_cell_length_c     15.6790(16)
_cell_angle_alpha     90.00
_cell_angle_beta     90.00
_cell_angle_gamma     90.00
_cell_volume     1976.9(3)
_cell_formula_units_Z     4
_cell_measurement_reflns_used     10762
_cell_measurement_theta_min     3.09
_cell_measurement_theta_max     27.44
_cell_measurement_temperature     293(2)
_exptl_crystal_description     block
_exptl_crystal_colour     colourless
_exptl_crystal_size_max     0.45
_exptl_crystal_size_mid     0.43
_exptl_crystal_size_min     0.40
_exptl_crystal_density_diffrn     1.318
_exptl_crystal_density_meas     ?
_exptl_crystal_density_method     'not measured'
_exptl_crystal_F_000     816
_exptl_absorpt_coefficient_mu     2.090
_exptl_absorpt_correction_type     multi-scan
_exptl_absorpt_process_details     '(ABSCOR; Higashi, 1995)'
_exptl_absorpt_correction_T_min     0.4061
_exptl_absorpt_correction_T_max     0.4335
_exptl_special_details
;
IR (KBr): 3297, 3034, 1612, 1515, 1464, 1264, 1058, 850 (cm^-1^); ^13^CNMR (150
MHz, DMSO-d~6~, \d, p.p.m.): 156.8, 133.7, 130.8, 129.4, 128.5, 127.4, 126.9,
126.8, 116.0, 73.9, 63.7, 62.9, 56.6, 47.0, 29.6.
;
_diffrn_ambient_temperature     293(2)
_diffrn_radiation_type     MoK\a
_diffrn_radiation_wavelength     0.71073
_diffrn_radiation_source     'Rotating anode'
_diffrn_radiation_monochromator     graphite
_diffrn_measurement_device_type     'Rigaku R-AXIS RAPID IP'
_diffrn_measurement_method     \w
_diffrn_detector_area_resol_mean     ?
_diffrn_reflns_number     18872
_diffrn_reflns_av_R_equivalents     0.0570
_diffrn_reflns_av_sigmaI/netI     0.0558
_diffrn_reflns_theta_min     3.09
_diffrn_reflns_theta_max     27.47
_diffrn_reflns_theta_full     27.47
_diffrn_measured_fraction_theta_max     0.998
_diffrn_measured_fraction_theta_full     0.998
_diffrn_reflns_limit_h_min     -13
_diffrn_reflns_limit_h_max     13
_diffrn_reflns_limit_k_min     -15
_diffrn_reflns_limit_k_max     15
_diffrn_reflns_limit_l_min     -20
_diffrn_reflns_limit_l_max     20
_diffrn_standards_number     0
_diffrn_standards_interval_count     0
_diffrn_standards_interval_time     0
_diffrn_standards_decay_%     ?
_refine_special_details
;
Refinement of <i>F</i>^2^ against ALL reflections. The weighted <i>R</i>-factor
<i>wR</i> and goodness of fit <i>S</i> are based on <i>F</i>^2^, conventional
<i>R</i>-factors <i>R</i> are based on <i>F</i>, with <i>F</i> set to zero for
negative <i>F</i>^2^. The threshold expression of <i>F</i>^2^ >
\s(<i>F</i>^2^) is used only for calculating <i>R</i>-factors(gt) <i>etc</i>.
and is not relevant to the choice of reflections for refinement.
<i>R</i>-factors based on <i>F</i>^2^ are statistically about twice as large
as those based on <i>F</i>, and <i>R</i>- factors based on ALL data will be
even larger.
;
_reflns_number_total     4524
_reflns_number_gt     2606
_reflns_threshold_expression     I>2\s(I)
_refine_ls_structure_factor_coef     Fsqd
_refine_ls_matrix_type     full
_refine_ls_R_factor_all     0.1040
_refine_ls_R_factor_gt     0.0540
_refine_ls_wR_factor_gt     0.1392
_refine_ls_wR_factor_ref     0.2107
_refine_ls_goodness_of_fit_ref     0.999
_refine_ls_restrained_S_all     0.998
_refine_ls_number_reflns     4524
_refine_ls_number_parameters     225
_refine_ls_number_restraints     2
_refine_ls_hydrogen_treatment     constr
_refine_ls_weighting_scheme     calc
_refine_ls_weighting_details
         'calc w = 1/[\s^2^(Fo^2^)+(0.128P)^2^+0.338P] where P=(Fo^2^+2Fc^2^)/3'
_atom_sites_solution_hydrogens     geom
_atom_sites_solution_primary     direct
_atom_sites_solution_secondary     difmap
_refine_ls_shift/su_max     0.001
_refine_ls_shift/su_mean     0.000
_refine_diff_density_max     0.887
_refine_diff_density_min     -0.686
_refine_ls_extinction_method     'SHELXTL (Sheldrick, 2008)'
_refine_ls_extinction_coef     0.058(6)
_refine_ls_extinction_expression
                                  'Fc^*^=kFc[1+0.001xFc^2^\l^3^/sin(2\q)]^-1/4^'
_refine_ls_abs_structure_details     'Flack (1983), with 1949 Friedel pairs'
_refine_ls_abs_structure_Flack     0.009(19)
loop_
    _atom_type_symbol
    _atom_type_description
    _atom_type_scat_dispersion_real
    _atom_type_scat_dispersion_imag
    _atom_type_scat_source
    'C' 'C' 0.0033 0.0016
                         'International Tables Vol C Tables 4.2.6.8 and 6.1.1.4'
    'H' 'H' 0.0000 0.0000
                         'International Tables Vol C Tables 4.2.6.8 and 6.1.1.4'
    'N' 'N' 0.0061 0.0033
                         'International Tables Vol C Tables 4.2.6.8 and 6.1.1.4'
    'O' 'O' 0.0106 0.0060
                         'International Tables Vol C Tables 4.2.6.8 and 6.1.1.4'
    'Br' 'Br' -0.2901 2.4595
                         'International Tables Vol C Tables 4.2.6.8 and 6.1.1.4'
_computing_data_collection     'RAPID-AUTO (Rigaku, 2004)'
_computing_cell_refinement     'RAPID-AUTO (Rigaku, 2004)'
_computing_data_reduction     'RAPID-AUTO (Rigaku, 2004)'
_computing_structure_solution     'SHELXTL (Sheldrick, 2008)'
_computing_structure_refinement     'SHELXTL (Sheldrick, 2008)'
_computing_molecular_graphics     'SHELXTL (Sheldrick, 2008)'
_computing_publication_material     'SHELXTL (Sheldrick, 2008)'
loop_
    _atom_site_type_symbol
    _atom_site_label
    _atom_site_fract_x
    _atom_site_fract_y
    _atom_site_fract_z
    _atom_site_U_iso_or_equiv
    _atom_site_adp_type
    _atom_site_calc_flag
    _atom_site_refinement_flags
    _atom_site_occupancy
    _atom_site_disorder_assembly
    _atom_site_disorder_group
    Br Br1 0.63828(7) 0.06624(5) 0.31732(5) 0.0766(3) Uani d . 1 . .
    O O1 0.6728(4) 0.3120(4) 0.3923(3) 0.0748(12) Uani d . 1 . .
    H H1O 0.6764 0.2479 0.3762 0.090 Uiso calc R 1 . .
    O O2 0.7918(4) 0.8588(4) 0.3897(4) 0.0863(14) Uani d . 1 . .
    H H2O 0.7452 0.9091 0.3736 0.104 Uiso calc R 1 . .
    N N1 0.3651(4) 0.3213(4) 0.4017(3) 0.0552(10) Uani d . 1 B .
    C C1 0.7120(6) 0.5784(6) 0.4504(5) 0.0739(17) Uani d . 1 . .
    H H1 0.7557 0.5151 0.4668 0.089 Uiso calc R 1 . .
    C C2 0.7823(6) 0.6731(5) 0.4309(5) 0.0739(18) Uani d . 1 . .
    H H2 0.8718 0.6726 0.4334 0.089 Uiso calc R 1 . .
    C C3 0.7171(6) 0.7673(5) 0.4080(4) 0.0680(16) Uani d . 1 . .
    C C4 0.5853(6) 0.7668(5) 0.4011(4) 0.0696(16) Uani d . 1 . .
    H H4 0.5420 0.8296 0.3830 0.083 Uiso calc R 1 . .
    C C5 0.5173(6) 0.6733(5) 0.4210(5) 0.0667(16) Uani d . 1 . .
    H H5 0.4278 0.6747 0.4178 0.080 Uiso calc R 1 . .
    C C6 0.5784(5) 0.5767(5) 0.4459(4) 0.0595(13) Uani d . 1 . .
    C C7 0.5053(7) 0.4747(5) 0.4658(4) 0.0666(15) Uani d . 1 . .
    H H7A 0.4282 0.4936 0.4976 0.080 Uiso calc R 1 . .
    H H7B 0.5578 0.4271 0.5013 0.080 Uiso calc R 1 . .
    C C8 0.4670(5) 0.4131(4) 0.3849(4) 0.0538(12) Uani d . 1 . .
    H H8 0.4261 0.4670 0.3471 0.065 Uiso calc R 1 . .
    C C9 0.5867(5) 0.3719(5) 0.3389(4) 0.0576(13) Uani d . 1 . .
    H H9A 0.5603 0.3251 0.2919 0.069 Uiso calc R 1 . .
    H H9B 0.6322 0.4345 0.3149 0.069 Uiso calc R 1 . .
    C C10 0.4099(6) 0.2377(5) 0.4638(4) 0.0606(13) Uani d . 1 . .
    H H10A 0.3393 0.1905 0.4790 0.073 Uiso calc R 1 . .
    H H10B 0.4419 0.2738 0.5140 0.073 Uiso calc R 1 . .
    H H10C 0.4775 0.1947 0.4386 0.073 Uiso calc R 1 . .
    C C11 0.2426(6) 0.3716(6) 0.4391(4) 0.0707(16) Uani d . 1 . .
    H H11A 0.1774 0.3147 0.4435 0.085 Uiso calc R 1 A 1
    H H11B 0.2611 0.3974 0.4964 0.085 Uiso calc R 1 A 1
    C C12 0.1902(7) 0.4635(6) 0.3892(5) 0.092(2) Uani d PD 0.778(18) B 1
    H H12 0.1973 0.4594 0.3302 0.111 Uiso calc PR 0.778(18) B 1
    C C13 0.1339(16) 0.5511(10) 0.4216(8) 0.132(6) Uani d PD 0.778(18) B 1
    H H13A 0.1250 0.5581 0.4804 0.158 Uiso calc PR 0.778(18) B 1
    H H13B 0.1030 0.6060 0.3857 0.158 Uiso calc PR 0.778(18) B 1
    C C12' 0.1902(7) 0.4635(6) 0.3892(5) 0.092(2) Uani d PD 0.222(18) B 2
    H H12' 0.2394 0.5064 0.3525 0.111 Uiso calc PR 0.222(18) B 2
    C C13' 0.0657(12) 0.479(5) 0.402(3) 0.132(6) Uani d PD 0.222(18) B 2
    H H13C 0.0212 0.4331 0.4396 0.158 Uiso calc PR 0.222(18) B 2
    H H13D 0.0225 0.5346 0.3736 0.158 Uiso calc PR 0.222(18) B 2
    C C14 0.3330(5) 0.2665(5) 0.3165(4) 0.0644(14) Uani d . 1 . .
    H H14A 0.3090 0.3235 0.2762 0.077 Uiso calc R 1 B .
    H H14B 0.4106 0.2317 0.2950 0.077 Uiso calc R 1 . .
    C C15 0.2279(6) 0.1823(6) 0.3179(5) 0.0728(17) Uani d . 1 B .
    C C16 0.2603(7) 0.0727(7) 0.3287(5) 0.086(2) Uani d . 1 . .
    H H16 0.3459 0.0529 0.3372 0.103 Uiso calc R 1 B .
    C C17 0.1623(10) -0.0099(9) 0.3266(6) 0.111(3) Uani d . 1 B .
    H H17 0.1820 -0.0839 0.3346 0.133 Uiso calc R 1 . .
    C C18 0.0386(10) 0.0242(12) 0.3125(7) 0.121(4) Uani d . 1 . .
    H H18 -0.0263 -0.0285 0.3114 0.145 Uiso calc R 1 B .
    C C19 0.0055(9) 0.1317(14) 0.3001(7) 0.119(4) Uani d . 1 B .
    H H19 -0.0799 0.1514 0.2902 0.143 Uiso calc R 1 . .
    C C20 0.1000(6) 0.2092(8) 0.3026(5) 0.093(2) Uani d . 1 . .
    H H20 0.0781 0.2826 0.2938 0.112 Uiso calc R 1 B .
loop_
    _atom_site_aniso_label
    _atom_site_aniso_U_11
    _atom_site_aniso_U_22
    _atom_site_aniso_U_33
    _atom_site_aniso_U_12
    _atom_site_aniso_U_13
    _atom_site_aniso_U_23
    Br1 0.0760(4) 0.0657(4) 0.0881(5) 0.0026(3) -0.0014(4) -0.0123(3)
    O1 0.066(2) 0.060(2) 0.098(3) 0.004(2) -0.012(2) -0.007(2)
    O2 0.069(3) 0.062(2) 0.127(4) -0.015(2) 0.000(3) 0.015(3)
    N1 0.048(2) 0.066(3) 0.051(2) -0.006(2) 0.003(2) 0.0028(19)
    C1 0.068(4) 0.060(4) 0.093(5) 0.006(3) -0.008(3) 0.002(4)
    C2 0.061(3) 0.055(3) 0.105(5) 0.001(3) -0.007(3) 0.008(3)
    C3 0.066(3) 0.057(3) 0.081(4) -0.014(3) 0.001(3) -0.001(3)
    C4 0.068(3) 0.057(3) 0.083(4) -0.001(3) -0.008(3) 0.000(3)
    C5 0.061(3) 0.059(3) 0.081(4) -0.007(3) 0.002(3) -0.004(3)
    C6 0.065(3) 0.048(3) 0.065(3) -0.005(3) 0.002(3) -0.004(3)
    C7 0.076(4) 0.059(3) 0.065(4) -0.007(3) 0.002(3) -0.002(3)
    C8 0.055(3) 0.053(3) 0.054(3) -0.009(2) 0.001(2) 0.007(2)
    C9 0.055(3) 0.054(3) 0.064(3) -0.002(2) 0.003(2) 0.001(2)
    C10 0.067(3) 0.055(3) 0.060(3) -0.012(3) -0.001(3) 0.012(2)
    C11 0.060(3) 0.087(4) 0.065(4) 0.011(3) 0.009(3) -0.003(3)
    C12 0.063(4) 0.115(7) 0.099(5) 0.019(4) 0.010(4) 0.011(5)
    C13 0.178(14) 0.128(11) 0.089(7) 0.077(12) -0.012(8) -0.028(7)
    C12' 0.063(4) 0.115(7) 0.099(5) 0.019(4) 0.010(4) 0.011(5)
    C13' 0.178(14) 0.128(11) 0.089(7) 0.077(12) -0.012(8) -0.028(7)
    C14 0.057(3) 0.086(4) 0.050(3) -0.013(3) 0.000(3) -0.004(3)
    C15 0.059(3) 0.097(5) 0.062(3) -0.020(3) 0.007(3) -0.014(4)
    C16 0.071(4) 0.100(5) 0.086(5) -0.031(4) 0.010(3) -0.024(5)
    C17 0.122(8) 0.113(7) 0.097(6) -0.055(6) 0.026(5) -0.032(5)
    C18 0.093(6) 0.193(12) 0.076(5) -0.070(7) 0.017(5) -0.032(7)
    C19 0.066(5) 0.203(11) 0.089(7) -0.037(6) -0.002(4) -0.040(8)
    C20 0.059(3) 0.139(7) 0.080(5) -0.018(4) -0.012(3) -0.003(5)
_geom_special_details
;
All e.s.d.'s (except the e.s.d. in the dihedral angle between two l.s. planes)
are estimated using the full covariance matrix. The cell e.s.d.'s are taken
into account individually in the estimation of e.s.d.'s in distances, angles
and torsion angles; correlations between e.s.d.'s in cell parameters are only
used when they are defined by crystal symmetry. An approximate (isotropic)
treatment of cell e.s.d.'s is used for estimating e.s.d.'s involving l.s.
planes.
;
loop_
    _geom_bond_atom_site_label_1
    _geom_bond_atom_site_label_2
    _geom_bond_site_symmetry_2
    _geom_bond_distance
    _geom_bond_publ_flag
    O1 C9 . 1.425(7) ?
    O1 H1O . 0.8200 ?
    O2 C3 . 1.385(7) ?
    O2 H2O . 0.8200 ?
    N1 C10 . 1.482(7) ?
    N1 C11 . 1.527(7) ?
    N1 C14 . 1.531(7) ?
    N1 C8 . 1.560(6) ?
    C1 C6 . 1.387(9) ?
    C1 C2 . 1.396(10) ?
    C1 H1 . 0.9300 ?
    C2 C3 . 1.377(9) ?
    C2 H2 . 0.9300 ?
    C3 C4 . 1.372(9) ?
    C4 C5 . 1.373(9) ?
    C4 H4 . 0.9300 ?
    C5 C6 . 1.391(9) ?
    C5 H5 . 0.9300 ?
    C6 C7 . 1.487(8) ?
    C7 C8 . 1.525(8) ?
    C7 H7A . 0.9700 ?
    C7 H7B . 0.9700 ?
    C8 C9 . 1.520(8) ?
    C8 H8 . 0.9800 ?
    C9 H9A . 0.9700 ?
    C9 H9B . 0.9700 ?
    C10 H10A . 0.9600 ?
    C10 H10B . 0.9600 ?
    C10 H10C . 0.9600 ?
    C11 C12 . 1.468(10) ?
    C11 H11A . 0.9700 ?
    C11 H11B . 0.9700 ?
    C12 C13 . 1.317(3) ?
    C12 H12 . 0.9300 ?
    C13 H13A . 0.9300 ?
    C13 H13B . 0.9300 ?
    C13' H13C . 0.9300 ?
    C13' H13D . 0.9300 ?
    C14 C15 . 1.495(8) ?
    C14 H14A . 0.9700 ?
    C14 H14B . 0.9700 ?
    C15 C16 . 1.384(11) ?
    C15 C20 . 1.388(10) ?
    C16 C17 . 1.429(10) ?
    C16 H16 . 0.9300 ?
    C17 C18 . 1.367(17) ?
    C17 H17 . 0.9300 ?
    C18 C19 . 1.365(17) ?
    C18 H18 . 0.9300 ?
    C19 C20 . 1.361(13) ?
    C19 H19 . 0.9300 ?
    C20 H20 . 0.9300 ?
loop_
    _geom_angle_atom_site_label_1
    _geom_angle_atom_site_label_2
    _geom_angle_atom_site_label_3
    _geom_angle_site_symmetry_1
    _geom_angle_site_symmetry_3
    _geom_angle
    _geom_angle_publ_flag
    C9 O1 H1O . . 109.5 ?
    C3 O2 H2O . . 109.5 ?
    C10 N1 C11 . . 106.5(4) ?
    C10 N1 C14 . . 110.1(5) ?
    C11 N1 C14 . . 109.2(4) ?
    C10 N1 C8 . . 112.9(4) ?
    C11 N1 C8 . . 110.0(4) ?
    C14 N1 C8 . . 108.1(4) ?
    C6 C1 C2 . . 121.5(7) ?
    C6 C1 H1 . . 119.2 ?
    C2 C1 H1 . . 119.2 ?
    C3 C2 C1 . . 119.1(6) ?
    C3 C2 H2 . . 120.5 ?
    C1 C2 H2 . . 120.5 ?
    C4 C3 C2 . . 120.4(6) ?
    C4 C3 O2 . . 123.0(6) ?
    C2 C3 O2 . . 116.5(6) ?
    C3 C4 C5 . . 119.8(6) ?
    C3 C4 H4 . . 120.1 ?
    C5 C4 H4 . . 120.1 ?
    C4 C5 C6 . . 121.9(6) ?
    C4 C5 H5 . . 119.0 ?
    C6 C5 H5 . . 119.0 ?
    C1 C6 C5 . . 117.1(6) ?
    C1 C6 C7 . . 120.8(6) ?
    C5 C6 C7 . . 122.1(5) ?
    C6 C7 C8 . . 111.6(5) ?
    C6 C7 H7A . . 109.3 ?
    C8 C7 H7A . . 109.3 ?
    C6 C7 H7B . . 109.3 ?
    C8 C7 H7B . . 109.3 ?
    H7A C7 H7B . . 108.0 ?
    C9 C8 C7 . . 110.1(5) ?
    C9 C8 N1 . . 113.5(4) ?
    C7 C8 N1 . . 112.8(4) ?
    C9 C8 H8 . . 106.7 ?
    C7 C8 H8 . . 106.7 ?
    N1 C8 H8 . . 106.7 ?
    O1 C9 C8 . . 113.6(5) ?
    O1 C9 H9A . . 108.8 ?
    C8 C9 H9A . . 108.8 ?
    O1 C9 H9B . . 108.8 ?
    C8 C9 H9B . . 108.8 ?
    H9A C9 H9B . . 107.7 ?
    N1 C10 H10A . . 109.5 ?
    N1 C10 H10B . . 109.5 ?
    H10A C10 H10B . . 109.5 ?
    N1 C10 H10C . . 109.5 ?
    H10A C10 H10C . . 109.5 ?
    H10B C10 H10C . . 109.5 ?
    C12 C11 N1 . . 114.1(5) ?
    C12 C11 H11A . . 108.7 ?
    N1 C11 H11A . . 108.7 ?
    C12 C11 H11B . . 108.7 ?
    N1 C11 H11B . . 108.7 ?
    H11A C11 H11B . . 107.6 ?
    C13 C12 C11 . . 125.0(9) ?
    C13 C12 H12 . . 117.5 ?
    C11 C12 H12 . . 117.5 ?
    C12 C13 H13A . . 120.0 ?
    C12 C13 H13B . . 120.0 ?
    H13A C13 H13B . . 120.0 ?
    H13C C13' H13D . . 120.0 ?
    C15 C14 N1 . . 116.3(5) ?
    C15 C14 H14A . . 108.2 ?
    N1 C14 H14A . . 108.2 ?
    C15 C14 H14B . . 108.2 ?
    N1 C14 H14B . . 108.2 ?
    H14A C14 H14B . . 107.4 ?
    C16 C15 C20 . . 118.7(7) ?
    C16 C15 C14 . . 118.9(6) ?
    C20 C15 C14 . . 122.2(7) ?
    C15 C16 C17 . . 120.1(8) ?
    C15 C16 H16 . . 120.0 ?
    C17 C16 H16 . . 120.0 ?
    C18 C17 C16 . . 117.2(10) ?
    C18 C17 H17 . . 121.4 ?
    C16 C17 H17 . . 121.4 ?
    C19 C18 C17 . . 123.4(9) ?
    C19 C18 H18 . . 118.3 ?
    C17 C18 H18 . . 118.3 ?
    C20 C19 C18 . . 118.5(10) ?
    C20 C19 H19 . . 120.7 ?
    C18 C19 H19 . . 120.7 ?
    C19 C20 C15 . . 122.0(10) ?
    C19 C20 H20 . . 119.0 ?
    C15 C20 H20 . . 119.0 ?
loop_
    _geom_torsion_atom_site_label_1
    _geom_torsion_atom_site_label_2
    _geom_torsion_atom_site_label_3
    _geom_torsion_atom_site_label_4
    _geom_torsion_site_symmetry_1
    _geom_torsion_site_symmetry_2
    _geom_torsion_site_symmetry_3
    _geom_torsion_site_symmetry_4
    _geom_torsion
    _geom_torsion_publ_flag
    C6 C1 C2 C3 . . . . 1.0(12) ?
    C1 C2 C3 C4 . . . . -2.6(12) ?
    C1 C2 C3 O2 . . . . 179.8(7) ?
    C2 C3 C4 C5 . . . . 3.1(12) ?
    O2 C3 C4 C5 . . . . -179.5(6) ?
    C3 C4 C5 C6 . . . . -2.0(11) ?
    C2 C1 C6 C5 . . . . 0.1(11) ?
    C2 C1 C6 C7 . . . . 179.2(6) ?
    C4 C5 C6 C1 . . . . 0.4(10) ?
    C4 C5 C6 C7 . . . . -178.7(6) ?
    C1 C6 C7 C8 . . . . -98.8(8) ?
    C5 C6 C7 C8 . . . . 80.4(8) ?
    C6 C7 C8 C9 . . . . 65.0(6) ?
    C6 C7 C8 N1 . . . . -167.1(5) ?
    C10 N1 C8 C9 . . . . 67.4(6) ?
    C11 N1 C8 C9 . . . . -173.9(4) ?
    C14 N1 C8 C9 . . . . -54.6(6) ?
    C10 N1 C8 C7 . . . . -58.7(6) ?
    C11 N1 C8 C7 . . . . 60.0(6) ?
    C14 N1 C8 C7 . . . . 179.3(5) ?
    C7 C8 C9 O1 . . . . 51.2(6) ?
    N1 C8 C9 O1 . . . . -76.3(6) ?
    C10 N1 C11 C12 . . . . 175.1(6) ?
    C14 N1 C11 C12 . . . . -66.1(7) ?
    C8 N1 C11 C12 . . . . 52.5(7) ?
    N1 C11 C12 C13 . . . . -144.3(12) ?
    C10 N1 C14 C15 . . . . 61.4(6) ?
    C11 N1 C14 C15 . . . . -55.1(7) ?
    C8 N1 C14 C15 . . . . -174.8(5) ?
    N1 C14 C15 C16 . . . . -93.4(8) ?
    N1 C14 C15 C20 . . . . 91.5(9) ?
    C20 C15 C16 C17 . . . . -2.0(12) ?
    C14 C15 C16 C17 . . . . -177.3(7) ?
    C15 C16 C17 C18 . . . . 1.0(13) ?
    C16 C17 C18 C19 . . . . 0.4(17) ?
    C17 C18 C19 C20 . . . . -0.6(18) ?
    C18 C19 C20 C15 . . . . -0.5(16) ?
    C16 C15 C20 C19 . . . . 1.7(14) ?
    C14 C15 C20 C19 . . . . 176.9(8) ?
loop_
    _geom_hbond_atom_site_label_D
    _geom_hbond_atom_site_label_H
    _geom_hbond_atom_site_label_A
    _geom_hbond_site_symmetry_A
    _geom_hbond_distance_DH
    _geom_hbond_distance_HA
    _geom_hbond_distance_DA
    _geom_hbond_angle_DHA
    O1 H1O Br1 . 0.82 2.43 3.231(4) 167.1
    O2 H2O Br1 1_565 0.82 2.38 3.192(5) 171.4
