# Supplementary material for: (2S,NS)-N-Allyl-N-benzyl-1-hydr­oxy-3-(4-hydroxy­phen­yl)-N-methyl­propan-2-aminium bromide
Source: Acta Crystallogr Sect E Struct Rep Online. 2008 Jul 31;64(Pt 8):o1621. doi: 10.1107/S1600536808023210 (PMC2962230; doi:10.1107/S1600536808023210)
Supplement: Supplementary file 2 [file e-64-o1621-Isup2.hkl]

# 
# h,k,l, Fc-squared, Fo-squared, sigma(Fo-squared) and status flag 
# 
data_I
_shelx_title ' Y2479 in P2(1)2(1)2(1)' 
_shelx_refln_list_code          4 
_shelx_F_calc_maximum      246.58 
_exptl_crystal_F_000       820.00 
_reflns_d_resolution_high  0.7705 
 
loop_ 
 _symmetry_equiv_pos_as_xyz 
 'x, y, z' 
 '-x+1/2, -y, z+1/2' 
 '-x, y+1/2, -z+1/2' 
 'x+1/2, -y+1/2, -z' 
 
_cell_length_a    10.3716 
_cell_length_b    12.1566 
_cell_length_c    15.6790 
_cell_angle_alpha  90.000 
_cell_angle_beta   90.000 
_cell_angle_gamma  90.000 
 
_shelx_F_squared_multiplier     1.000 
 
loop_ 
 _refln_index_h 
 _refln_index_k 
 _refln_index_l 
 _refln_F_squared_calc 
 _refln_F_squared_meas 
 _refln_F_squared_sigma 
 _refln_observed_status 
   2   0   0     4584.09     4283.81    105.82 o 
   4   0   0     2468.88     1978.39     45.74 o 
   6   0   0      438.37      333.14     13.69 o 
   8   0   0      731.09      760.89     33.90 o 
  10   0   0       22.94       51.12     12.95 o 
  12   0   0        0.76        7.63     12.50 o 
   2   1   0      458.40      375.83      5.30 o 
   3   1   0     1343.32     1302.60     20.57 o 
   4   1   0     2101.41     1977.18     30.64 o 
   5   1   0     5716.75     5624.41    101.80 o 
   6   1   0       77.56       85.16      5.43 o 
   7   1   0       38.76       24.57      4.12 o 
   8   1   0        3.48        4.71      3.22 o 
   9   1   0      603.79      705.57     30.95 o 
  10   1   0       20.22       18.39      6.08 o 
  11   1   0        0.05        1.69      4.45 o 
  12   1   0        6.28       -0.77      4.18 o 
  13   1   0       43.90       35.72     31.50 o 
   0   2   0     2052.01     1928.20     39.17 o 
   1   2   0      100.22       58.73      1.50 o 
   2   2   0      253.14      268.06      5.40 o 
   3   2   0     4485.05     4075.80     68.47 o 
   4   2   0      507.04      367.53      9.24 o 
   5   2   0       34.38       37.99      3.18 o 
   6   2   0      658.15      671.32     15.57 o 
   7   2   0      250.13      239.89      9.47 o 
   8   2   0      315.71      331.11     12.24 o 
   9   2   0        0.00       -1.34      3.26 o 
  10   2   0      155.96      178.31     12.52 o 
  11   2   0       80.15      114.03     14.29 o 
  12   2   0       28.29       26.93      9.66 o 
  13   2   0        0.71       -0.27      5.36 o 
   1   3   0      717.09      545.00     11.25 o 
   2   3   0    11946.16    12992.34    430.24 o 
   3   3   0      626.84      553.90     10.99 o 
   4   3   0      445.44      382.12     10.71 o 
   5   3   0      225.83      180.98      7.60 o 
   6   3   0     2106.96     1995.93     41.79 o 
   7   3   0       13.82        9.59      3.05 o 
   8   3   0      258.33      257.17     11.87 o 
   9   3   0        0.86        7.33      3.97 o 
  10   3   0       70.60       83.01     10.94 o 
  11   3   0        1.55        6.25      5.72 o 
  12   3   0       26.73       27.44     15.46 o 
  13   3   0        3.05        3.80      6.26 o 
   0   4   0       22.37       21.20      2.51 o 
   1   4   0     5601.60     5642.77    113.83 o 
   2   4   0      489.24      427.92      8.20 o 
   3   4   0    22265.48    28049.80    790.84 o 
   4   4   0      817.95      805.53     14.06 o 
   5   4   0      298.31      316.00      9.90 o 
   6   4   0       12.81       10.95      4.39 o 
   7   4   0      381.01      387.13     15.23 o 
   8   4   0       90.70      129.49      9.82 o 
   9   4   0       13.62       11.09      5.43 o 
  10   4   0       11.50       16.63      6.15 o 
  11   4   0      127.44      173.54     33.03 o 
  12   4   0        1.37        6.43      7.43 o 
  13   4   0       13.24       10.59     10.35 o 
   1   5   0     1965.46     1700.40     43.72 o 
   2   5   0      290.94      215.59      5.79 o 
   3   5   0       16.60       14.33      5.49 o 
   4   5   0       11.98       12.14      1.88 o 
   5   5   0      426.07      410.79      9.09 o 
   6   5   0     2495.57     2360.68     53.10 o 
   7   5   0       33.71       29.27      5.21 o 
   8   5   0     1242.93     1342.40     47.55 o 
   9   5   0      246.56      317.46     15.84 o 
  10   5   0      105.15      125.33     13.35 o 
  11   5   0        0.12        1.38      4.78 o 
  12   5   0        2.86       -6.23      6.23 o 
   0   6   0     2442.28     2160.47     60.50 o 
   1   6   0      258.15      226.61      7.51 o 
   2   6   0        9.19        8.58      2.06 o 
   3   6   0      166.33      127.30     10.95 o 
   4   6   0     2083.69     1871.28     66.16 o 
   5   6   0      397.19      417.77      7.98 o 
   6   6   0       24.44       14.20      3.03 o 
   7   6   0      290.18      245.79      9.96 o 
   8   6   0       89.19      117.41      7.61 o 
   9   6   0        4.84        6.07      3.83 o 
  10   6   0       63.47       99.09      9.72 o 
  11   6   0        2.35        5.83      4.96 o 
  12   6   0        0.14        2.93      6.00 o 
   1   7   0      746.74      677.47     15.55 o 
   2   7   0      947.66      929.47     21.02 o 
   3   7   0     1709.81     1603.18     52.69 o 
   4   7   0      183.71      175.15     18.35 o 
   5   7   0     1813.31     1905.48     71.24 o 
   6   7   0       56.49       46.09     16.18 o 
   7   7   0        8.13        5.76      3.38 o 
   8   7   0        8.44        8.55      2.23 o 
   9   7   0      321.69      379.61     14.83 o 
  10   7   0        0.34        2.90      9.08 o 
  11   7   0        1.25       -1.02      5.12 o 
  12   7   0        0.02       22.31     40.12 o 
   0   8   0     3660.71     3818.73    139.25 o 
   1   8   0       27.42       33.54      3.69 o 
   2   8   0      171.85      153.78      5.87 o 
   3   8   0        0.81        2.08      4.56 o 
   4   8   0     1299.44     1353.48     53.99 o 
   5   8   0      123.82      119.03     16.73 o 
   6   8   0      524.30      615.90     39.57 o 
   7   8   0       50.51       89.84     19.61 o 
   8   8   0      191.36      279.50     38.19 o 
   9   8   0        2.64       -0.68     12.13 o 
  10   8   0       62.19       21.37     29.56 o 
  11   8   0        5.56       -6.38      8.20 o 
   1   9   0      212.51      257.46     12.44 o 
   2   9   0      413.16      418.31     10.54 o 
   3   9   0      858.40      873.88     38.84 o 
   4   9   0      124.77      125.52     16.62 o 
   5   9   0      985.49     1089.77     70.37 o 
   6   9   0      349.74      416.69     54.29 o 
   7   9   0       20.34       -0.43     21.18 o 
   8   9   0       29.72       -1.37     15.17 o 
   9   9   0       63.72        0.33     10.24 o 
  10   9   0        0.56       32.92     31.93 o 
  11   9   0        3.28       19.42     27.71 o 
   0  10   0      447.63      517.11     24.53 o 
   1  10   0      738.42      863.97     25.29 o 
   2  10   0       32.41       25.83      4.31 o 
   3  10   0      117.04      147.85     19.82 o 
   4  10   0      163.37      187.39     21.13 o 
   5  10   0       92.45       93.55     19.84 o 
   6  10   0        0.51        0.84      6.57 o 
   7  10   0      120.15        1.95     17.61 o 
   8  10   0       22.26       -4.74     15.21 o 
   9  10   0        3.28        1.78     11.93 o 
  10  10   0        0.15        1.61     17.72 o 
   1  11   0      372.01      382.12     13.65 o 
   2  11   0      207.64      251.04     12.02 o 
   3  11   0      117.62      124.01     17.49 o 
   4  11   0      117.39      102.61     35.83 o 
   5  11   0        0.10        0.81     14.35 o 
   6  11   0      202.78      300.82     75.36 o 
   7  11   0        0.21       -2.13     19.42 o 
   8  11   0       47.08       -1.19     18.15 o 
   9  11   0        1.56       -1.33     19.42 o 
   0  12   0      259.35      323.48     19.56 o 
   1  12   0      303.63      364.13     14.02 o 
   2  12   0        0.49       -0.40      1.38 o 
   3  12   0      301.26      343.12     32.43 o 
   4  12   0        4.53        0.47     14.21 o 
   5  12   0        4.47       16.26     16.09 o 
   6  12   0        3.45       -0.28      9.84 o 
   7  12   0       57.50        3.41     24.60 o 
   8  12   0        2.68       -4.41     25.96 o 
   1  13   0       89.26       88.14     27.03 o 
   2  13   0      247.93      342.19     32.96 o 
   3  13   0       10.50       16.78     10.90 o 
   4  13   0        0.43        6.70      9.78 o 
   5  13   0       52.84       -2.05     12.73 o 
   6  13   0       42.80        0.66     32.37 o 
   7  13   0       10.54        0.76     20.80 o 
   0  14   0       77.30      108.32     31.59 o 
   1  14   0       10.91        4.66      6.32 o 
   2  14   0        6.83        8.82      7.97 o 
   3  14   0        4.17        0.82      6.27 o 
   4  14   0       64.61       34.67     28.40 o 
   5  14   0        2.18       -9.01     15.74 o 
   6  14   0        0.26       -3.69     13.77 o 
   1  15   0       20.34        4.11      6.16 o 
   2  15   0        4.87       -0.10      4.62 o 
   3  15   0        3.06        4.72      8.27 o 
   4  15   0        0.27       17.52     19.11 o 
   2   0   1    10329.52    11624.12    438.69 o 
   3   0   1     7925.41     8687.40    160.67 o 
   4   0   1      206.93      186.44      5.45 o 
   5   0   1     1670.74     1648.80     27.57 o 
   6   0   1       54.99       32.89      4.32 o 
   7   0   1     1949.05     1994.32     45.29 o 
   8   0   1       21.19       32.31      5.66 o 
   9   0   1       64.84       83.10     10.85 o 
  10   0   1        0.73        6.51      5.33 o 
  11   0   1      102.49      140.81     15.42 o 
  12   0   1        0.41       -3.20      5.98 o 
  13   0   1        8.84        2.46      7.14 o 
 -13   1   1        5.52        5.53      7.11 o 
 -12   1   1       56.82       42.48     25.89 o 
 -11   1   1       43.17       51.15     11.83 o 
 -10   1   1      288.95      330.01     19.01 o 
  -9   1   1       32.44       47.29      7.51 o 
  -8   1   1      861.82      832.36     23.28 o 
  -7   1   1      230.68      221.89     10.61 o 
  -6   1   1     2021.71     1960.36     35.20 o 
  -5   1   1     2449.38     2371.03     40.74 o 
  -4   1   1     1824.88     1690.96     28.08 o 
  -3   1   1     4773.38     4657.81     78.72 o 
  -2   1   1     7588.82     8615.41    168.08 o 
   2   1   1     7870.42     9068.77    160.08 o 
   3   1   1     4840.02     4709.48     72.07 o 
   4   1   1     2144.14     1974.32     30.56 o 
   5   1   1     2391.02     2304.14     40.72 o 
   6   1   1     1888.18     1807.79     33.71 o 
   7   1   1      277.09      260.56      9.35 o 
   8   1   1      885.26      860.04     23.20 o 
   9   1   1       39.53       48.12      9.87 o 
  10   1   1      261.46      307.84     16.30 o 
  11   1   1       51.16       42.28     10.60 o 
  12   1   1       42.64       32.07     16.49 o 
  13   1   1        4.21        3.43      7.49 o 
 -13   2   1        8.41        5.05      8.47 o 
 -12   2   1        6.78        6.12      7.31 o 
 -11   2   1       91.71      123.79     14.96 o 
 -10   2   1       63.75       92.32     11.99 o 
  -9   2   1      310.12      320.10     21.52 o 
  -8   2   1      861.33      885.33     24.88 o 
  -7   2   1      299.71      318.13     12.63 o 
  -6   2   1      546.12      518.38     12.58 o 
  -5   2   1      595.28      569.77     13.65 o 
  -4   2   1      821.88      734.57     15.54 o 
  -3   2   1      419.60      342.74      8.33 o 
  -2   2   1     5455.09     5544.16    112.12 o 
  -1   2   1     1835.91     1654.30     27.55 o 
   0   2   1     5068.57     5566.84     92.90 o 
   2   2   1     5108.80     4996.76     81.67 o 
   3   2   1      481.32      385.25      7.65 o 
   4   2   1      945.91      849.18     16.07 o 
   5   2   1      720.97      709.31     12.88 o 
   6   2   1      476.63      445.88     11.17 o 
   7   2   1      313.81      340.05     10.90 o 
   8   2   1      827.06      834.35     22.87 o 
   9   2   1      344.60      367.23     16.87 o 
  10   2   1       68.74       92.30     10.07 o 
  11   2   1       98.06      108.15     16.81 o 
  12   2   1        7.48       11.04      6.79 o 
  13   2   1        8.50       16.72      7.10 o 
 -13   3   1       20.40       18.85     18.27 o 
 -12   3   1        2.37       -0.81      6.93 o 
 -11   3   1        7.54       15.09      7.47 o 
 -10   3   1       58.75       66.77     10.08 o 
  -9   3   1      137.36      166.11     13.20 o 
  -8   3   1      418.66      429.37     17.56 o 
  -7   3   1      336.84      324.11     13.73 o 
  -6   3   1      126.29      112.90      7.39 o 
  -5   3   1     4611.06     4515.47    100.64 o 
  -4   3   1       49.96       63.27      6.68 o 
  -3   3   1     6495.19     6821.61    159.62 o 
  -2   3   1     1007.85      767.75     20.05 o 
  -1   3   1     7145.54     7642.66    165.12 o 
   0   3   1     1126.48     1094.13     18.04 o 
   1   3   1     6758.89     7275.66    180.27 o 
   2   3   1     1159.14      905.58     15.16 o 
   3   3   1     6801.94     7157.06    121.89 o 
   4   3   1       48.15       67.00      3.36 o 
   5   3   1     4709.52     4629.19     90.30 o 
   6   3   1       97.89       91.47      5.20 o 
   7   3   1      335.05      317.01     13.19 o 
   8   3   1      407.73      402.23     14.47 o 
   9   3   1      149.19      190.58     11.34 o 
  10   3   1       42.60       32.78      7.32 o 
  11   3   1       10.00        6.18      6.20 o 
  12   3   1        3.80        9.93      8.44 o 
  13   3   1       16.98       35.77     24.14 o 
 -13   4   1        4.40        4.44     10.89 o 
 -12   4   1        8.34        4.13      6.36 o 
 -11   4   1        2.90       -0.65      5.36 o 
 -10   4   1      202.21      234.34     19.79 o 
  -9   4   1       34.23       34.02      7.25 o 
  -8   4   1      317.40      365.83     17.19 o 
  -7   4   1       22.39       18.35      5.89 o 
  -6   4   1      685.01      702.59     20.83 o 
  -5   4   1      626.15      514.30     16.53 o 
  -4   4   1     5320.96     5437.10    134.72 o 
  -3   4   1      352.95      344.82     13.64 o 
  -2   4   1     1150.29     1007.04     19.46 o 
  -1   4   1     3307.37     3177.94     54.84 o 
   0   4   1    10934.83    12854.73    313.36 o 
   1   4   1     3258.36     3311.10     80.68 o 
   2   4   1     1092.06      954.91     19.04 o 
   3   4   1      295.03      293.07      7.64 o 
   4   4   1     5765.19     5768.76    111.06 o 
   5   4   1      470.90      383.59     10.25 o 
   6   4   1      765.72      805.60     19.78 o 
   7   4   1       33.50       31.30      4.00 o 
   8   4   1      315.46      355.55     14.82 o 
   9   4   1       57.72       69.97      7.20 o 
  10   4   1      182.06      226.66     13.72 o 
  11   4   1        3.58        7.39      4.76 o 
  12   4   1        8.31        4.01      6.27 o 
  13   4   1        2.28       16.15     12.27 o 
 -12   5   1        9.68        6.41      6.22 o 
 -11   5   1        2.44        2.42      5.20 o 
 -10   5   1       12.27       13.87      5.91 o 
  -9   5   1      432.08      484.24     21.86 o 
  -8   5   1      348.16      365.50     24.72 o 
  -7   5   1      753.30      826.99     30.89 o 
  -6   5   1      473.48      484.16     17.49 o 
  -5   5   1     1870.88     1770.72     33.32 o 
  -4   5   1       65.44       51.08      8.98 o 
  -3   5   1      355.40      298.88     12.85 o 
  -1   5   1     1700.59     1420.38     35.81 o 
   0   5   1     1372.20     1266.74     25.21 o 
   1   5   1     1704.24     1413.53     27.08 o 
   2   5   1      119.87      150.48      5.16 o 
   3   5   1      220.98      187.35      8.12 o 
   4   5   1       95.57       79.17      4.23 o 
   5   5   1     1811.62     1695.34     33.61 o 
   6   5   1      559.86      573.65     17.21 o 
   7   5   1      704.11      799.90     23.24 o 
   8   5   1      395.48      407.61     15.95 o 
   9   5   1      407.07      397.76     31.74 o 
  10   5   1        7.12        2.30      4.89 o 
  11   5   1        4.16        3.32      4.96 o 
  12   5   1        4.96        4.72      5.68 o 
 -12   6   1       33.30        9.19     10.12 o 
 -11   6   1       74.93      108.78     18.38 o 
 -10   6   1       22.20       26.03     16.94 o 
  -9   6   1        7.06        9.01      4.45 o 
  -8   6   1      198.17      204.48      9.82 o 
  -7   6   1       96.30      107.51      5.84 o 
  -6   6   1       93.04       90.37     20.75 o 
  -5   6   1      218.78      192.76     18.42 o 
  -4   6   1      859.82      771.12     29.33 o 
  -3   6   1     2353.59     2312.68     69.83 o 
  -2   6   1     1044.33      982.15     22.09 o 
  -1   6   1     2414.51     2364.02     46.65 o 
   0   6   1     2101.94     1960.46     39.97 o 
   1   6   1     2291.56     2315.98     59.65 o 
   2   6   1     1069.67     1022.78     33.22 o 
   3   6   1     2429.93     2447.77     57.59 o 
   4   6   1      731.95      616.30     12.38 o 
   5   6   1      271.89      241.23      7.13 o 
   6   6   1      162.05      162.81      6.96 o 
   7   6   1      118.35      127.59      7.28 o 
   8   6   1      263.82      286.96     12.47 o 
   9   6   1        2.41        1.56      3.40 o 
  10   6   1       26.81       24.07      7.70 o 
  11   6   1       68.65       74.33     15.01 o 
  12   6   1       30.06       22.98     17.96 o 
 -12   7   1        7.21       -6.87     12.83 o 
 -11   7   1        8.83       -2.25      7.57 o 
 -10   7   1       49.57       23.73     29.89 o 
  -9   7   1        7.24        3.92      2.34 o 
  -8   7   1       40.74       39.67      4.38 o 
  -7   7   1      119.51      122.97     25.66 o 
  -6   7   1      430.89      473.74     62.33 o 
  -5   7   1       85.66       85.16     13.09 o 
  -4   7   1      225.17      218.60     16.89 o 
  -3   7   1      395.50      376.51     22.99 o 
  -2   7   1     3114.10     3151.24     76.60 o 
  -1   7   1      492.63      441.95     13.75 o 
   0   7   1      223.55      242.49      8.99 o 
   1   7   1      500.38      446.39     11.88 o 
   2   7   1     3305.01     3288.31     76.55 o 
   3   7   1      396.76      376.21     11.82 o 
   4   7   1      194.79      192.07      6.14 o 
   5   7   1       80.19       68.28      2.07 o 
   6   7   1      510.25      555.61     12.79 o 
   7   7   1      104.77      109.13      4.82 o 
   8   7   1       45.33       50.98      4.98 o 
   9   7   1       10.13        6.30      5.40 o 
  10   7   1       50.21       19.50     17.74 o 
  11   7   1        4.96       -6.74      7.67 o 
  12   7   1        4.14       38.32     18.57 o 
 -11   8   1       52.23       10.96     21.12 o 
 -10   8   1        0.28       -2.70     14.78 o 
  -9   8   1        5.55       -0.19     22.74 o 
  -8   8   1       24.04       -1.14     10.05 o 
  -7   8   1      531.60      632.13     51.96 o 
  -6   8   1       48.87       48.84     14.45 o 
  -5   8   1       14.88       28.39     14.90 o 
  -4   8   1      178.08      207.93     20.65 o 
  -3   8   1     1211.29     1239.60     55.61 o 
  -2   8   1      665.95      597.34     18.00 o 
  -1   8   1     1095.83     1089.12     24.15 o 
   0   8   1      115.79      112.76      7.41 o 
   1   8   1     1158.14     1169.08     25.92 o 
   2   8   1      719.14      649.20     18.24 o 
   3   8   1     1224.54     1280.19     33.73 o 
   4   8   1      182.10      210.11     18.92 o 
   5   8   1       16.92       24.60     10.55 o 
   6   8   1       42.56       39.87     26.31 o 
   7   8   1      504.47      590.93     55.30 o 
   8   8   1       28.26        0.85      9.29 o 
   9   8   1        4.52       25.96     22.60 o 
  10   8   1        0.40       -2.80      4.88 o 
  11   8   1       54.15       72.81     28.87 o 
 -11   9   1        8.29        6.02      9.42 o 
 -10   9   1       45.00       -2.89     39.86 o 
  -9   9   1       16.48       19.85     22.74 o 
  -8   9   1       19.03       -0.16      8.56 o 
  -7   9   1       52.85        3.41     28.87 o 
  -6   9   1      373.39      463.99     47.85 o 
  -5   9   1      325.09      402.74     41.57 o 
  -4   9   1       92.02      102.49     15.79 o 
  -3   9   1      121.21      127.59     16.78 o 
  -2   9   1      637.88      645.90     20.48 o 
  -1   9   1      307.07      320.27     11.02 o 
   0   9   1       49.96       43.46      5.63 o 
   1   9   1      374.86      405.48     12.64 o 
   2   9   1      525.34      554.45     20.82 o 
   3   9   1      148.20      146.31      5.44 o 
   4   9   1      114.23      116.48     26.59 o 
   5   9   1      347.57      401.18     38.06 o 
   6   9   1      351.38      413.59     35.43 o 
   7   9   1       65.89       33.26     26.55 o 
   8   9   1       20.11        0.39      7.31 o 
   9   9   1       17.96        0.81     25.73 o 
  10   9   1       38.52       18.00     27.96 o 
  11   9   1        8.52       16.63     33.64 o 
 -10  10   1       15.44       -0.14     18.57 o 
  -9  10   1        1.26        0.00     13.97 o 
  -8  10   1       42.95       -2.51     15.26 o 
  -7  10   1       31.96       14.66     13.13 o 
  -6  10   1       28.48       20.21     17.82 o 
  -5  10   1       63.13       71.86     18.46 o 
  -4  10   1      179.70      233.58     22.66 o 
  -3  10   1      335.93      391.85     32.39 o 
  -2  10   1      142.31      160.56      9.80 o 
  -1  10   1      477.28      470.89     18.70 o 
   0  10   1     1547.25     1774.07     46.52 o 
   1  10   1      428.39      458.15     16.06 o 
   2  10   1      176.94      196.46      9.80 o 
   3  10   1      390.89      413.00     23.00 o 
   4  10   1      140.47      187.77     22.19 o 
   5  10   1       95.84      116.51     18.68 o 
   6  10   1       17.14       10.08     16.79 o 
   7  10   1       38.45        1.33     25.36 o 
   8  10   1       49.91        1.23     14.89 o 
   9  10   1        3.09       -0.76     22.79 o 
  10  10   1        9.85       -3.60     19.05 o 
  -9  11   1       43.54       -0.95     44.51 o 
  -8  11   1       15.10       -0.62     29.52 o 
  -7  11   1        4.94        3.22     26.72 o 
  -6  11   1        9.46        1.58     14.26 o 
  -5  11   1      252.11      347.27     74.67 o 
  -4  11   1      164.77      198.35     23.51 o 
  -3  11   1      107.50      146.05     18.17 o 
  -2  11   1        3.39       -1.64      2.96 o 
  -1  11   1      330.07      414.78     14.89 o 
   0  11   1        5.33        4.98      3.90 o 
   1  11   1      230.18      294.57     13.01 o 
   2  11   1        1.51        0.10      4.29 o 
   3  11   1      116.86      137.13     16.81 o 
   4  11   1      161.79      194.38     23.89 o 
   5  11   1      249.52      332.30     43.61 o 
   6  11   1       10.63        6.68     11.97 o 
   7  11   1        4.82      -12.92     15.37 o 
   8  11   1       12.91       -1.33     28.43 o 
   9  11   1       43.63       72.80     36.12 o 
  -8  12   1       27.68       -0.47     22.37 o 
  -7  12   1        8.97       -3.32     21.84 o 
  -6  12   1       45.83        0.76     19.34 o 
  -5  12   1       48.80       -3.79     19.94 o 
  -4  12   1      213.91      251.60    152.82 o 
  -3  12   1       22.93       16.80     11.29 o 
  -2  12   1        1.59        2.79      2.47 o 
  -1  12   1       53.40       53.27      7.27 o 
   0  12   1      273.55      369.65     15.05 o 
   1  12   1       35.51       42.51      5.78 o 
   2  12   1        0.37        1.11      1.32 o 
   3  12   1       22.40       12.95     11.76 o 
   4  12   1      214.60      265.92     35.82 o 
   5  12   1       55.03       34.75     29.42 o 
   6  12   1       40.32        1.75     18.58 o 
   7  12   1       11.85       -1.37     21.94 o 
   8  12   1       31.06        4.36     20.90 o 
  -7  13   1        8.31       -0.19     22.12 o 
  -6  13   1       21.15        1.00     30.89 o 
  -5  13   1       28.64       16.62     14.41 o 
  -4  13   1       10.72       -0.91     13.21 o 
  -3  13   1       67.06       66.47     24.28 o 
  -2  13   1      116.74      163.10     30.45 o 
  -1  13   1       94.05      100.80     36.04 o 
   0  13   1       16.30       10.13      4.75 o 
   1  13   1       97.92      110.08     25.86 o 
   2  13   1      122.16      121.73     32.54 o 
   3  13   1       69.87       95.18     33.52 o 
   4  13   1       14.25        7.45      9.47 o 
   5  13   1       33.30       -0.86     17.90 o 
   6  13   1       14.90        7.97     12.82 o 
   7  13   1        8.60        1.86     12.28 o 
  -6  14   1       20.17       -1.09     21.41 o 
  -5  14   1        8.81       -0.14     11.38 o 
  -4  14   1        6.95        2.94      9.97 o 
  -3  14   1       43.91       45.58     36.93 o 
  -2  14   1       34.97       17.97     17.43 o 
  -1  14   1       27.13       20.12      8.91 o 
   0  14   1       20.66       14.64      5.35 o 
   1  14   1       24.89        6.93      9.99 o 
   2  14   1       36.26       20.49     14.59 o 
   3  14   1       43.90       29.25     15.28 o 
   4  14   1        7.99       10.89     14.75 o 
   5  14   1        8.13       15.72     15.12 o 
   6  14   1       18.75       16.19     17.83 o 
  -4  15   1       13.59        9.81     12.55 o 
  -3  15   1        0.92        2.58     13.60 o 
  -2  15   1       23.29        6.42      8.97 o 
  -1  15   1        2.48       -0.08      3.53 o 
   0  15   1        9.26        2.31     13.81 o 
   1  15   1        1.02        0.16      2.96 o 
   2  15   1       35.11       11.86     11.37 o 
   3  15   1        2.89        5.33      8.99 o 
   4  15   1        9.79       12.40     11.03 o 
   1   0   2     2082.59     2117.82     40.02 o 
   2   0   2        1.27        3.00      1.81 o 
   3   0   2      455.26      397.29      8.19 o 
   4   0   2     4430.82     4461.22     75.23 o 
   5   0   2     1361.55     1187.02     21.09 o 
   6   0   2      640.95      607.51     14.67 o 
   7   0   2       15.58       27.46      4.59 o 
   8   0   2      335.97      287.52     13.67 o 
   9   0   2        5.48        9.94      5.24 o 
  10   0   2      141.78      160.80     12.29 o 
  11   0   2        2.00        8.67      6.57 o 
  12   0   2        2.69       -0.49      5.56 o 
  13   0   2       27.69       25.49     13.10 o 
 -13   1   2       16.24       21.11     12.35 o 
 -12   1   2       13.93        6.31      7.09 o 
 -11   1   2       18.79       15.02     10.63 o 
 -10   1   2      149.34      148.38     13.76 o 
  -9   1   2      201.19      225.68     13.13 o 
  -8   1   2      512.26      515.82     18.91 o 
  -7   1   2      471.15      497.66     14.58 o 
  -6   1   2      471.96      398.66     11.70 o 
  -5   1   2     1685.27     1548.19     33.20 o 
  -4   1   2     2607.73     2300.68     39.97 o 
  -3   1   2     8591.49     9372.30    221.09 o 
  -2   1   2     5764.27     6265.03    133.45 o 
  -1   1   2     1826.88     1656.73     56.01 o 
   0   1   2      494.41      576.27      8.88 o 
   1   1   2     2284.58     2003.07     32.39 o 
   2   1   2     5751.95     6192.44    117.07 o 
   3   1   2     7970.34     8428.82    162.56 o 
   4   1   2     1949.40     1645.03     25.65 o 
   5   1   2     1577.53     1438.55     24.85 o 
   6   1   2      435.42      365.75      9.49 o 
   7   1   2      430.79      441.76     14.09 o 
   8   1   2      424.27      423.34     13.92 o 
   9   1   2      134.86      160.36     13.34 o 
  10   1   2      141.58      150.09     12.39 o 
  11   1   2       21.44       25.19      6.93 o 
  12   1   2       10.73        8.37      6.96 o 
  13   1   2       19.06       32.72     12.06 o 
 -13   2   2       12.31       24.30     13.95 o 
 -12   2   2       20.88       21.71     10.99 o 
 -11   2   2       81.24       98.54     16.44 o 
 -10   2   2      300.88      363.89     24.76 o 
  -9   2   2      205.79      230.45     14.88 o 
  -8   2   2      391.19      412.19     17.88 o 
  -7   2   2     1198.01     1244.77     29.67 o 
  -6   2   2      464.70      437.83     13.23 o 
  -5   2   2     1973.79     1879.59     39.12 o 
  -4   2   2     1329.26     1128.16     25.37 o 
  -3   2   2     4079.02     3753.37     77.96 o 
  -2   2   2     4280.21     4328.93     88.43 o 
   0   2   2     2772.31     2637.99     45.85 o 
   1   2   2      153.86      124.87      2.38 o 
   2   2   2     4221.54     4274.84     77.21 o 
   3   2   2     4004.31     3624.48     62.02 o 
   4   2   2     1430.90     1196.04     21.59 o 
   5   2   2     1959.47     1827.98     31.23 o 
   6   2   2      463.56      439.49     11.88 o 
   7   2   2     1074.21     1098.66     23.55 o 
   8   2   2      361.13      379.71     13.52 o 
   9   2   2      232.51      250.80     16.20 o 
  10   2   2      319.12      378.77     18.16 o 
  11   2   2       88.00      109.26     12.48 o 
  12   2   2       24.34       14.75      7.71 o 
  13   2   2        9.73       18.62     13.18 o 
 -13   3   2        2.48        2.97      5.85 o 
 -12   3   2       16.79       10.17     11.37 o 
 -11   3   2      107.39      116.39     37.43 o 
 -10   3   2      110.94      131.91     15.53 o 
  -9   3   2       64.31       48.64     10.56 o 
  -8   3   2      435.27      483.18     20.54 o 
  -7   3   2      427.82      451.74     17.28 o 
  -6   3   2      856.81      827.24     30.93 o 
  -5   3   2      371.76      378.76     16.53 o 
  -4   3   2     1888.53     1770.69     41.82 o 
  -3   3   2     1715.86     1474.95     29.62 o 
  -2   3   2     4224.83     3983.40     70.90 o 
  -1   3   2     4915.98     4776.89     98.78 o 
   0   3   2     3053.56     2729.87     50.67 o 
   1   3   2     4980.67     4823.62     77.86 o 
   2   3   2     4104.02     3999.77     72.63 o 
   3   3   2     1609.72     1381.09     22.99 o 
   4   3   2     1831.25     1712.64     30.18 o 
   5   3   2      442.88      430.31     11.72 o 
   6   3   2     1006.16      954.39     18.60 o 
   7   3   2      592.39      609.50     16.05 o 
   8   3   2      441.59      490.47     15.73 o 
   9   3   2       79.11       74.22      7.24 o 
  10   3   2      138.57      148.44     14.63 o 
  11   3   2      106.05      132.39     12.26 o 
  12   3   2       19.56       11.81      8.15 o 
  13   3   2        2.28       -2.48      8.37 o 
 -12   4   2       17.87        8.80     12.06 o 
 -11   4   2       24.06       31.54      9.65 o 
 -10   4   2       44.42       43.24     10.00 o 
  -9   4   2       77.62       71.72     10.18 o 
  -8   4   2      199.06      230.32     13.48 o 
  -7   4   2      921.76      971.13     34.20 o 
  -6   4   2      407.21      430.06     15.83 o 
  -5   4   2      210.80      211.70      8.48 o 
  -4   4   2       24.72       23.34      4.35 o 
  -3   4   2     1237.10     1105.36     20.82 o 
  -2   4   2     6979.87     6921.97    158.31 o 
  -1   4   2     4318.59     3964.69     83.11 o 
   0   4   2       41.16       37.47      2.86 o 
   1   4   2     3935.76     3607.18     71.30 o 
   2   4   2     6307.04     6147.04    120.76 o 
   3   4   2     1473.18     1325.92     19.86 o 
   4   4   2        9.31       12.23      4.42 o 
   5   4   2      168.23      165.37      7.03 o 
   6   4   2      382.47      414.85     11.18 o 
   7   4   2      855.45      907.75     23.45 o 
   8   4   2      178.80      210.17     11.17 o 
   9   4   2       80.96       74.03      7.84 o 
  10   4   2       25.27       21.08      5.93 o 
  11   4   2       28.28       20.76      8.76 o 
  12   4   2       22.57       32.21     12.03 o 
 -12   5   2       11.24        0.93      8.53 o 
 -11   5   2       55.00       52.36     19.30 o 
 -10   5   2       46.07       46.03     11.52 o 
  -9   5   2        6.88        8.25      6.87 o 
  -8   5   2       93.44      103.71     18.61 o 
  -7   5   2     1341.42     1379.22     41.09 o 
  -6   5   2     1077.65     1086.52     32.42 o 
  -5   5   2      518.24      516.00     15.58 o 
  -4   5   2      382.42      374.09     19.26 o 
  -3   5   2      979.85      889.62     31.17 o 
  -2   5   2     4264.92     3902.27     88.35 o 
  -1   5   2     1350.20     1192.02     25.47 o 
   0   5   2      829.41      675.96     16.56 o 
   1   5   2     1422.24     1331.46     25.37 o 
   2   5   2     3971.81     3646.25     93.02 o 
   3   5   2      626.35      545.28     16.39 o 
   4   5   2      415.29      386.76     11.18 o 
   5   5   2      520.05      503.32     12.65 o 
   6   5   2      892.85      886.49     24.90 o 
   7   5   2     1326.90     1375.06     35.99 o 
   8   5   2      141.52      166.16      8.96 o 
   9   5   2       13.48       13.51      5.08 o 
  10   5   2       45.70       60.68      6.98 o 
  11   5   2       50.76       40.68     11.73 o 
  12   5   2       10.54       22.26      7.01 o 
 -12   6   2        9.15        2.08      9.43 o 
 -11   6   2       23.17       21.81     20.23 o 
 -10   6   2       66.59       79.96     17.14 o 
  -9   6   2       57.31       77.55      8.98 o 
  -8   6   2      246.81      277.73     21.14 o 
  -7   6   2      335.78      355.29     17.37 o 
  -6   6   2     1302.91     1331.20     28.42 o 
  -5   6   2      731.25      751.38     33.64 o 
  -4   6   2      752.06      690.00     27.38 o 
  -3   6   2      779.52      723.27     23.67 o 
  -2   6   2      629.51      523.79     16.32 o 
  -1   6   2     1506.62     1422.02     33.63 o 
   0   6   2     1091.07      961.16     20.05 o 
   1   6   2     1600.52     1526.70     30.01 o 
   2   6   2      666.18      550.43      9.77 o 
   3   6   2      847.05      825.79     20.76 o 
   4   6   2      532.84      496.72     15.17 o 
   5   6   2      668.62      661.76     20.75 o 
   6   6   2     1322.85     1315.69     31.16 o 
   7   6   2      393.29      415.83     14.94 o 
   8   6   2      235.05      293.83     16.12 o 
   9   6   2       69.79       82.80      7.85 o 
  10   6   2       66.80       85.47      8.65 o 
  11   6   2       19.67       13.74      6.92 o 
  12   6   2        9.95       -9.14     10.55 o 
 -11   7   2       17.21        1.82      6.06 o 
 -10   7   2       20.02       -1.46     10.62 o 
  -9   7   2       46.85       64.55     15.86 o 
  -8   7   2      317.10      409.61     44.22 o 
  -7   7   2       18.47       25.67     14.19 o 
  -6   7   2       60.46       64.05     22.71 o 
  -5   7   2      474.94      500.15     44.68 o 
  -4   7   2      807.36      847.19     39.25 o 
  -3   7   2     1106.09     1076.25     34.35 o 
  -2   7   2       22.24       17.64      3.46 o 
  -1   7   2     1687.62     1607.76     41.75 o 
   0   7   2     1364.94     1377.73     31.30 o 
   1   7   2     1689.19     1695.66     43.47 o 
   2   7   2       13.55       15.69      1.41 o 
   3   7   2     1224.18     1255.63     33.21 o 
   4   7   2      800.47      801.86     21.90 o 
   5   7   2      471.69      440.35     13.68 o 
   6   7   2      111.37      111.63      5.25 o 
   7   7   2       20.74       23.23      6.33 o 
   8   7   2      285.57      326.75     16.18 o 
   9   7   2       40.41       56.24      8.22 o 
  10   7   2       27.56       20.99      9.69 o 
  11   7   2       18.28       -2.48      9.33 o 
 -11   8   2        8.77        9.97     13.62 o 
 -10   8   2       17.46       -2.65     12.51 o 
  -9   8   2       75.08        0.57     33.77 o 
  -8   8   2      148.92      203.31     35.14 o 
  -7   8   2       28.66       34.08     30.43 o 
  -6   8   2       10.31       14.50      6.40 o 
  -5   8   2      677.19      693.28     46.41 o 
  -4   8   2      309.40      296.62     22.00 o 
  -3   8   2      236.57      250.93     12.51 o 
  -2   8   2      122.74      144.44      9.79 o 
  -1   8   2      550.97      507.54     17.41 o 
   0   8   2      693.47      709.05     17.66 o 
   1   8   2      623.24      574.76     14.59 o 
   2   8   2      110.13      112.45      7.48 o 
   3   8   2      214.60      227.41      9.69 o 
   4   8   2      288.06      274.32     10.04 o 
   5   8   2      685.89      646.78     18.02 o 
   6   8   2        1.28        0.68      1.65 o 
   7   8   2       42.91       46.62      2.93 o 
   8   8   2      144.23      153.95      9.74 o 
   9   8   2       79.72       97.37     32.58 o 
  10   8   2       14.82        5.55     18.62 o 
  11   8   2        9.04      -13.20     18.25 o 
 -10   9   2       27.05       -0.62     33.36 o 
  -9   9   2       36.81        0.81     15.78 o 
  -8   9   2       72.32       44.94     40.31 o 
  -7   9   2      139.53      128.26     83.32 o 
  -6   9   2       35.46       39.71     20.40 o 
  -5   9   2       68.51       79.69     21.60 o 
  -4   9   2      245.24      256.58     27.14 o 
  -3   9   2      262.31      268.67     11.81 o 
  -2   9   2      328.07      347.10     17.81 o 
  -1   9   2      546.59      552.71     19.46 o 
   0   9   2       80.23       96.91      6.84 o 
   1   9   2      517.82      527.44     14.62 o 
   2   9   2      327.47      341.51      8.77 o 
   3   9   2      260.19      302.81     14.86 o 
   4   9   2      292.20      317.93     12.92 o 
   5   9   2       59.70       59.69     19.10 o 
   6   9   2       41.73       45.89     18.24 o 
   7   9   2      134.05      122.26     48.58 o 
   8   9   2       71.90       30.19     23.62 o 
   9   9   2       27.74        1.52     14.41 o 
  10   9   2       26.44       51.43     23.38 o 
 -10  10   2       12.73        1.28     35.87 o 
  -9  10   2       17.41       -0.38     12.51 o 
  -8  10   2       13.64       -0.95     15.87 o 
  -7  10   2       69.51       -1.97     12.60 o 
  -6  10   2       96.70        0.90     55.46 o 
  -5  10   2       74.57       98.53     25.33 o 
  -4  10   2       34.32       48.57     18.84 o 
  -3  10   2      422.33      461.53     24.59 o 
  -2  10   2      786.57      958.34     34.88 o 
  -1  10   2      244.55      250.47     15.63 o 
   0  10   2       53.06       69.55      7.45 o 
   1  10   2      278.49      307.74     13.17 o 
   2  10   2      798.82      933.21     22.51 o 
   3  10   2      433.88      475.26     17.62 o 
   4  10   2       61.80       48.62     14.67 o 
   5  10   2       48.78       63.16     23.08 o 
   6  10   2       81.61       43.37     40.82 o 
   7  10   2       66.14       -2.40     11.96 o 
   8  10   2       16.02        2.32     15.11 o 
   9  10   2       20.25        0.47     11.94 o 
  10  10   2       12.15        5.26     21.75 o 
  -9  11   2        3.17       -2.13     20.70 o 
  -8  11   2        9.17        1.66     14.69 o 
  -7  11   2       72.41       53.78     42.94 o 
  -6  11   2       54.63       24.25     19.57 o 
  -5  11   2       24.42       23.22     13.39 o 
  -4  11   2        8.24        5.75      9.32 o 
  -3  11   2      292.73      367.19     26.17 o 
  -2  11   2      348.90      408.12     18.32 o 
  -1  11   2       71.25      104.63     10.96 o 
   0  11   2      401.45      425.71     18.53 o 
   1  11   2       94.04      140.26     10.55 o 
   2  11   2      350.45      378.39     11.70 o 
   3  11   2      308.64      380.39     17.20 o 
   4  11   2       13.28       13.61     11.22 o 
   5  11   2       17.25       19.82     14.20 o 
   6  11   2       61.99       28.51     23.46 o 
   7  11   2       70.69       -0.50     20.99 o 
   8  11   2       11.50       -1.18     13.88 o 
  -8  12   2       29.88        4.17     23.13 o 
  -7  12   2       26.25        1.04     18.24 o 
  -6  12   2       37.41       -3.98     21.80 o 
  -5  12   2        9.61        4.80     14.43 o 
  -4  12   2       91.59       92.08     34.23 o 
  -3  12   2       83.32      106.59     35.44 o 
  -2  12   2      181.09      231.57     14.54 o 
  -1  12   2       34.86       37.42      7.29 o 
   0  12   2        2.80        4.10      3.28 o 
   1  12   2       24.83       34.33      8.28 o 
   2  12   2      196.51      223.89      6.53 o 
   3  12   2       65.69       68.82     13.91 o 
   4  12   2      104.54       92.13     66.73 o 
   5  12   2       12.11        6.47     16.74 o 
   6  12   2       47.86        1.75     34.27 o 
   7  12   2       26.16       -0.91      9.96 o 
   8  12   2       28.59        1.56     17.30 o 
  -7  13   2        6.11        1.52     13.57 o 
  -6  13   2       16.00       -2.55     23.36 o 
  -5  13   2       21.39       -0.83     13.75 o 
  -4  13   2       47.00        1.72     32.81 o 
  -3  13   2       54.06       46.65     15.83 o 
  -2  13   2       64.45       27.72     23.89 o 
  -1  13   2       79.96      102.64     23.43 o 
   0  13   2      161.61      218.82     14.29 o 
   1  13   2       89.66      102.46     18.66 o 
   2  13   2       53.17       45.66     14.57 o 
   3  13   2       45.26       53.17     13.74 o 
   4  13   2       46.70       54.45     15.49 o 
   5  13   2       18.63        4.36      9.37 o 
   6  13   2       17.15       13.93     13.85 o 
   7  13   2        3.23        1.11     13.54 o 
  -6  14   2       17.03        4.84     40.78 o 
  -5  14   2       34.18       21.04     18.05 o 
  -4  14   2       24.63       11.43     12.33 o 
  -3  14   2       24.31       11.09     12.33 o 
  -2  14   2        7.66        2.37      8.68 o 
  -1  14   2       54.29        1.43     10.11 o 
   0  14   2       70.33       70.65     18.70 o 
   1  14   2       52.37       -1.86      9.47 o 
   2  14   2        6.55        3.36      7.48 o 
   3  14   2       23.97       13.39     10.71 o 
   4  14   2       27.79       14.55     10.80 o 
   5  14   2       36.95       39.44     18.98 o 
   6  14   2       17.62       15.11     12.24 o 
  -3  15   2       13.33        1.25      9.61 o 
  -2  15   2        1.89       -2.84      9.29 o 
  -1  15   2       12.91        6.14      6.58 o 
   0  15   2       29.77        0.78     11.57 o 
   1  15   2       11.71        8.53     12.65 o 
   2  15   2        1.58       -3.29      7.60 o 
   3  15   2       18.08        4.78      8.09 o 
   1   0   3     9366.25    11014.40    253.09 o 
   2   0   3    22348.78    31256.73   1326.97 o 
   3   0   3     4145.18     3857.99     72.72 o 
   4   0   3       76.91       81.90      3.92 o 
   5   0   3        4.39        4.55      2.16 o 
   6   0   3     2328.54     2112.79     50.36 o 
   7   0   3        5.92       12.41      4.20 o 
   8   0   3      109.62      122.74     10.05 o 
   9   0   3        9.31        7.03      4.96 o 
  10   0   3       58.79       57.53     11.49 o 
  11   0   3       32.33       34.50      8.77 o 
  12   0   3       18.67       28.85     15.26 o 
  13   0   3        1.86        5.71     14.28 o 
 -13   1   3       13.87       29.55     12.79 o 
 -12   1   3        0.83        5.22      5.83 o 
 -11   1   3      115.90      157.17     18.70 o 
 -10   1   3       27.42       34.35      8.35 o 
  -9   1   3       26.11       26.16      7.08 o 
  -8   1   3      104.64      115.62      9.63 o 
  -7   1   3     1285.35     1318.78     32.10 o 
  -6   1   3      280.49      287.37     10.24 o 
  -5   1   3      953.73      927.00     25.48 o 
  -4   1   3     1817.49     1688.97     40.55 o 
  -3   1   3     4065.22     3654.93     89.96 o 
  -2   1   3     5321.98     5367.11    114.33 o 
  -1   1   3     6083.05     6401.47    122.05 o 
   0   1   3    16542.23    21751.87    504.35 o 
   1   1   3     7578.16     8857.18    258.99 o 
   2   1   3     5349.12     5276.51    113.39 o 
   3   1   3     4172.63     3718.51     76.31 o 
   4   1   3     1629.92     1406.94     31.93 o 
   5   1   3      724.22      702.19     14.43 o 
   6   1   3      196.80      191.83      7.52 o 
   7   1   3     1167.30     1187.35     27.06 o 
   8   1   3      132.98      136.87      7.57 o 
   9   1   3       23.76       26.42      6.70 o 
  10   1   3       21.03       19.82      6.93 o 
  11   1   3       91.44      133.51     15.35 o 
  12   1   3        0.15       -0.37      4.23 o 
  13   1   3       11.68       17.08     13.42 o 
 -13   2   3       21.54       42.95     17.17 o 
 -12   2   3       17.74       24.89      9.70 o 
 -11   2   3        1.27       -1.65      5.15 o 
 -10   2   3       40.86       49.94     14.45 o 
  -9   2   3      352.37      400.80     23.93 o 
  -8   2   3      853.56      772.19     61.54 o 
  -7   2   3      130.54      118.43     10.55 o 
  -6   2   3     1204.64     1043.96     33.68 o 
  -5   2   3     4336.63     4269.61    105.80 o 
  -4   2   3     1257.31     1075.18     27.48 o 
  -3   2   3     5120.88     5055.54    113.68 o 
  -2   2   3     3444.60     3309.42     60.53 o 
   0   2   3     5903.19     6314.48    316.70 o 
   1   2   3     3066.12     2911.23     47.99 o 
   2   2   3     3948.71     3782.52     63.45 o 
   3   2   3     4839.89     4674.48     84.86 o 
   4   2   3     1416.73     1208.07     21.64 o 
   5   2   3     4476.78     4373.84     77.65 o 
   6   2   3     1289.68     1122.06     21.79 o 
   7   2   3       88.26       84.86      5.99 o 
   8   2   3      869.29      858.70     25.45 o 
   9   2   3      370.13      402.47     17.42 o 
  10   2   3       52.69       72.08      8.76 o 
  11   2   3        0.20       -2.25      4.49 o 
  12   2   3       16.97       15.05      8.33 o 
  13   2   3       21.71       43.49     18.23 o 
 -13   3   3        5.36        4.13      8.76 o 
 -12   3   3       21.80       19.69     12.19 o 
 -11   3   3        0.89       -2.77      5.59 o 
 -10   3   3       75.55       85.41     17.35 o 
  -9   3   3      128.14      142.64     15.48 o 
  -8   3   3      431.67      447.54     19.55 o 
  -7   3   3       48.92       48.42      8.43 o 
  -6   3   3      165.88      159.12     14.94 o 
  -5   3   3      126.80      111.49     10.18 o 
  -4   3   3     2943.46     2665.00     63.16 o 
  -3   3   3     1482.91     1310.85     27.96 o 
  -2   3   3      353.26      332.48      9.86 o 
  -1   3   3     4982.70     4833.18    103.25 o 
   0   3   3    15778.74    20376.07    502.77 o 
   1   3   3     4881.38     4751.93     87.86 o 
   2   3   3      461.42      432.62      7.45 o 
   3   3   3     1686.38     1499.24     27.74 o 
   4   3   3     3177.18     2856.36     48.56 o 
   5   3   3      201.13      184.11      6.74 o 
   6   3   3      270.59      243.41      7.29 o 
   7   3   3       84.27       76.46      5.91 o 
   8   3   3      451.15      480.86     14.78 o 
   9   3   3      100.96      112.94      9.00 o 
  10   3   3       88.47      107.42     13.55 o 
  11   3   3        2.83        1.29      2.85 o 
  12   3   3       16.75       17.31     10.62 o 
  13   3   3        7.28       12.63     10.09 o 
 -12   4   3        2.38        0.17      5.88 o 
 -11   4   3        2.75        3.94      4.88 o 
 -10   4   3       12.26        6.61      6.82 o 
  -9   4   3      315.36      342.58     24.15 o 
  -8   4   3       83.15      103.28     11.32 o 
  -7   4   3      147.10      146.29     10.11 o 
  -6   4   3      203.20      206.60     11.36 o 
  -5   4   3     2329.85     2224.66     59.01 o 
  -4   4   3      272.23      271.27      7.90 o 
  -3   4   3     1577.93     1356.01     30.90 o 
  -2   4   3      785.96      792.09     19.71 o 
  -1   4   3     5605.29     5689.04    136.60 o 
   0   4   3       13.18       16.99      2.81 o 
   1   4   3     5492.03     5491.93     97.64 o 
   2   4   3      833.66      865.56     14.63 o 
   3   4   3     1777.12     1558.62     27.83 o 
   4   4   3      230.01      225.29      7.46 o 
   5   4   3     2371.79     2212.22     41.52 o 
   6   4   3      217.50      242.59      7.21 o 
   7   4   3      110.76      105.90      5.42 o 
   8   4   3       76.35       94.45      6.25 o 
   9   4   3      256.33      282.62     16.54 o 
  10   4   3        9.25        7.05      4.04 o 
  11   4   3        1.62       -0.03      2.97 o 
  12   4   3        2.27        4.26      4.80 o 
 -12   5   3       41.95       -3.46     20.05 o 
 -11   5   3       35.96       28.81     12.22 o 
 -10   5   3      145.73      198.68     15.54 o 
  -9   5   3       28.99       35.31      6.46 o 
  -8   5   3      267.86      300.47     16.15 o 
  -7   5   3       89.34      128.01      9.68 o 
  -6   5   3      413.62      414.74     18.48 o 
  -5   5   3       86.55       92.78      6.39 o 
  -4   5   3     1802.65     1773.20     39.18 o 
  -3   5   3     3467.40     3446.00     82.71 o 
  -2   5   3     1236.51     1101.17     27.49 o 
  -1   5   3      962.30      829.77     19.70 o 
   0   5   3     5019.40     4937.64    113.89 o 
   1   5   3     1054.92      914.72     15.77 o 
   2   5   3     1336.66     1211.71     29.68 o 
   3   5   3     3472.09     3661.16     87.38 o 
   4   5   3     1831.39     1783.55     42.62 o 
   5   5   3       95.35      101.68      4.10 o 
   6   5   3      415.18      410.85     12.97 o 
   7   5   3       97.39      142.23      6.06 o 
   8   5   3      187.05      212.00     10.01 o 
   9   5   3       23.40       17.35      5.10 o 
  10   5   3      137.14      167.38     11.81 o 
  11   5   3       32.99       32.99      8.54 o 
  12   5   3       48.08       62.84     10.95 o 
 -12   6   3        4.59       -0.81     13.45 o 
 -11   6   3        5.64       -3.33      8.54 o 
 -10   6   3       29.73       24.16      9.86 o 
  -9   6   3       60.01       62.65     16.72 o 
  -8   6   3       67.18       84.76     10.11 o 
  -7   6   3      903.24     1056.10     36.82 o 
  -6   6   3     1062.95     1096.71     26.74 o 
  -5   6   3      557.48      541.08     29.23 o 
  -4   6   3      317.47      312.44     24.15 o 
  -3   6   3      468.08      419.08     13.70 o 
  -2   6   3     1235.54      999.77     25.75 o 
  -1   6   3     1371.01     1210.81     28.98 o 
   0   6   3      104.24      113.03      6.45 o 
   1   6   3     1449.51     1297.16     25.63 o 
   2   6   3     1299.42     1069.09     22.07 o 
   3   6   3      424.66      397.02     14.78 o 
   4   6   3      396.51      387.44     16.92 o 
   5   6   3      556.34      493.15     13.73 o 
   6   6   3      996.26     1008.93     28.98 o 
   7   6   3      951.70     1026.01     28.34 o 
   8   6   3       53.62       67.09      6.63 o 
   9   6   3       84.26       82.93      8.41 o 
  10   6   3       32.59       19.33      7.05 o 
  11   6   3        7.95        9.79      5.26 o 
  12   6   3        7.02       20.57     12.92 o 
 -11   7   3       54.11       -1.88     16.94 o 
 -10   7   3        4.28        2.42     14.40 o 
  -9   7   3       10.40        3.13      2.17 o 
  -8   7   3       41.92       12.16     28.40 o 
  -7   7   3      250.84      297.35     33.15 o 
  -6   7   3      245.14      247.80     24.02 o 
  -5   7   3      222.11      257.71     28.21 o 
  -4   7   3      146.99      155.05     16.26 o 
  -3   7   3     1987.65     1862.65     58.32 o 
  -2   7   3      523.83      492.98     16.77 o 
  -1   7   3     1521.53     1418.94     35.84 o 
   0   7   3      448.48      476.13     17.30 o 
   1   7   3     1620.29     1557.57     34.87 o 
   2   7   3      611.77      583.99     12.78 o 
   3   7   3     1969.11     1922.12     62.48 o 
   4   7   3      144.80      147.79     11.44 o 
   5   7   3      183.23      207.31      7.95 o 
   6   7   3      212.70      209.50     10.04 o 
   7   7   3      214.57      256.11     11.06 o 
   8   7   3       40.72       53.62      8.79 o 
   9   7   3       10.32        7.75      2.90 o 
  10   7   3        7.37        3.12      2.59 o 
  11   7   3       60.97       52.25     57.67 o 
 -11   8   3        0.58        1.38      8.86 o 
 -10   8   3       44.69        0.14     24.84 o 
  -9   8   3       11.27       -0.94     13.31 o 
  -8   8   3      157.27      151.54     50.17 o 
  -7   8   3       21.37       30.14     15.58 o 
  -6   8   3      399.52      508.60     40.40 o 
  -5   8   3       82.22       98.15     17.05 o 
  -4   8   3      523.97      534.19     30.55 o 
  -3   8   3       30.59       27.79      4.84 o 
  -2   8   3     1172.53     1178.67     32.46 o 
  -1   8   3       33.06       42.31      5.10 o 
   0   8   3        9.82       10.01      3.69 o 
   1   8   3       14.16       17.78      4.61 o 
   2   8   3     1084.06     1095.15     24.48 o 
   3   8   3       39.81       36.54      5.69 o 
   4   8   3      557.55      527.47     18.52 o 
   5   8   3       95.92      101.15      6.19 o 
   6   8   3      367.46      405.58     14.79 o 
   7   8   3       13.19       11.85      3.76 o 
   8   8   3      147.90      158.19     11.47 o 
   9   8   3       12.23        3.18      3.08 o 
  10   8   3       46.15       29.67     23.75 o 
  11   8   3        0.53        5.92     15.49 o 
 -10   9   3        5.13       -4.31     20.28 o 
  -9   9   3       29.05        3.21     16.00 o 
  -8   9   3       44.90        1.61     16.69 o 
  -7   9   3      135.53      198.05     35.24 o 
  -6   9   3       20.30       18.28     11.13 o 
  -5   9   3      125.81      140.71     19.91 o 
  -4   9   3       66.04       75.62     15.89 o 
  -3   9   3      813.53      802.18     30.35 o 
  -2   9   3      167.48      163.94     10.20 o 
  -1   9   3      714.55      773.05     26.47 o 
   0   9   3     1541.80     1491.21     40.18 o 
   1   9   3      616.02      638.89     18.57 o 
   2   9   3      150.61      148.71      5.24 o 
   3   9   3      700.22      705.69     24.37 o 
   4   9   3       57.32       69.90      8.56 o 
   5   9   3      111.49      122.19      5.03 o 
   6   9   3       11.23       12.41      2.19 o 
   7   9   3      144.18      143.14      8.84 o 
   8   9   3       44.23        2.07     10.35 o 
   9   9   3       32.04        0.67     10.52 o 
  10   9   3        4.72       13.08     19.33 o 
 -10  10   3       26.82        1.42     33.27 o 
  -9  10   3       56.05       -3.32     18.33 o 
  -8  10   3       13.44       10.13     12.82 o 
  -7  10   3       14.79       -5.25     14.27 o 
  -6  10   3      136.08      217.50     38.69 o 
  -5  10   3      258.57      331.36     50.63 o 
  -4  10   3      340.32      411.37     39.94 o 
  -3  10   3      365.39      420.91     22.02 o 
  -2  10   3      173.55      185.55     11.67 o 
  -1  10   3      171.12      205.56     14.88 o 
   0  10   3       40.74       34.40      7.00 o 
   1  10   3      212.21      249.79     11.99 o 
   2  10   3      149.39      154.54      5.70 o 
   3  10   3      339.98      405.90     17.02 o 
   4  10   3      301.49      326.35     13.80 o 
   5  10   3      215.41      251.12     28.56 o 
   6  10   3      154.19      186.69     27.56 o 
   7  10   3       15.11        3.45      8.20 o 
   8  10   3       11.96       -1.48     11.18 o 
   9  10   3       52.94       -4.22     18.77 o 
  10  10   3       32.79       37.42     34.88 o 
  -9  11   3        1.15        1.52     19.47 o 
  -8  11   3       58.02       -2.42     10.07 o 
  -7  11   3       13.64       -2.56     14.26 o 
  -6  11   3       62.04       37.70     28.14 o 
  -5  11   3        4.33       11.85     16.71 o 
  -4  11   3      158.86      241.17     27.85 o 
  -3  11   3       61.04       64.20      7.99 o 
  -2  11   3       23.59       22.62      6.46 o 
  -1  11   3      171.56      173.76     15.84 o 
   0  11   3      681.15      879.95     36.69 o 
   1  11   3      183.39      174.13      9.26 o 
   2  11   3       25.77       29.70      3.41 o 
   3  11   3       57.04       65.63      9.99 o 
   4  11   3      154.84      203.62     11.42 o 
   5  11   3       10.21       13.78     11.49 o 
   6  11   3       64.72       18.53     18.74 o 
   7  11   3       14.85        0.47      6.76 o 
   8  11   3       55.14        1.94      9.35 o 
  -8  12   3        3.03        3.36     21.84 o 
  -7  12   3        5.16        5.78     11.90 o 
  -6  12   3        9.65        9.34     13.94 o 
  -5  12   3      141.87      196.64     65.95 o 
  -4  12   3       15.49       16.43      9.24 o 
  -3  12   3       70.01       78.44     16.34 o 
  -2  12   3       14.61       11.07      6.40 o 
  -1  12   3      155.41      206.34     15.08 o 
   0  12   3       14.98       16.10      5.58 o 
   1  12   3      201.39      251.81     17.60 o 
   2  12   3        8.26        5.40      4.41 o 
   3  12   3       72.10       92.30     11.81 o 
   4  12   3        8.36       -0.92      7.43 o 
   5  12   3      139.29      188.14     37.18 o 
   6  12   3       13.68       15.64     14.01 o 
   7  12   3        6.54        1.04     13.86 o 
   8  12   3        2.44        0.57     16.30 o 
  -7  13   3        4.16        1.57     21.51 o 
  -6  13   3       14.11       -2.02     21.28 o 
  -5  13   3        9.84       -4.58     16.34 o 
  -4  13   3      106.60       74.42     49.20 o 
  -3  13   3       65.31       40.61     18.57 o 
  -2  13   3       16.22       11.05      6.05 o 
  -1  13   3       30.84       18.60     10.90 o 
   0  13   3      127.77      147.24     28.56 o 
   1  13   3       35.01       30.01      6.82 o 
   2  13   3       10.38       19.32      7.15 o 
   3  13   3       54.98       53.18     13.54 o 
   4  13   3      100.21      114.24     23.74 o 
   5  13   3        9.78        8.03      9.08 o 
   6  13   3       11.49       15.81     11.08 o 
   7  13   3        5.07       11.59     10.65 o 
  -5  14   3        7.53        0.81     17.60 o 
  -4  14   3        1.68        5.16      9.99 o 
  -3  14   3        5.59        0.17      6.67 o 
  -2  14   3       59.49       -1.08      6.63 o 
  -1  14   3       18.15       13.69      5.97 o 
   0  14   3        2.39        5.35      5.20 o 
   1  14   3       13.24        6.38      9.46 o 
   2  14   3       48.83       -0.11      7.18 o 
   3  14   3        8.53        2.91      7.31 o 
   4  14   3        2.97        3.67      8.19 o 
   5  14   3        9.97        6.81      9.11 o 
  -3  15   3       38.75       14.82     15.88 o 
  -2  15   3       21.71       17.59     17.81 o 
  -1  15   3       20.96       17.60     14.13 o 
   0  15   3        1.47        0.93      5.73 o 
   1  15   3       24.93        4.20     12.80 o 
   2  15   3       22.86       10.03     12.70 o 
   3  15   3       36.72       -1.61     11.69 o 
   0   0   4    17007.05    23097.26    915.80 o 
   1   0   4      157.87      154.77      5.13 o 
   2   0   4     2913.04     2394.09     56.40 o 
   3   0   4     5186.78     5284.34    131.17 o 
   4   0   4      151.72      133.35      4.87 o 
   5   0   4     5946.34     6181.33    160.67 o 
   6   0   4      154.13      158.19      7.40 o 
   7   0   4      334.86      302.90     16.93 o 
   8   0   4       21.95       29.86      8.21 o 
   9   0   4      582.10      681.01     32.71 o 
  10   0   4        3.11        2.99      5.81 o 
  11   0   4       15.95       23.43     12.59 o 
  12   0   4        6.98        9.53      8.68 o 
  13   0   4       31.72       48.00     17.12 o 
 -13   1   4        4.81        6.97     10.41 o 
 -12   1   4        8.80       11.85     12.36 o 
 -11   1   4       27.70       37.38     10.79 o 
 -10   1   4      183.48      249.39     19.97 o 
  -9   1   4       54.80       52.78     10.62 o 
  -8   1   4      836.24      895.44     33.48 o 
  -7   1   4      109.14      107.74     13.93 o 
  -6   1   4      708.20      624.82     38.63 o 
  -5   1   4       47.58       43.57      5.43 o 
  -4   1   4     1909.12     1669.93     40.12 o 
  -3   1   4      673.99      606.12     18.52 o 
  -2   1   4      576.49      454.58     15.34 o 
  -1   1   4     1447.94     1104.74     21.90 o 
   0   1   4    60800.57   110753.12   3884.46 o 
   1   1   4     1704.89     1308.87     25.85 o 
   2   1   4      603.59      481.13     11.26 o 
   3   1   4      630.86      550.27     13.87 o 
   4   1   4     1354.55     1122.79     23.22 o 
   5   1   4       34.92       32.99      4.61 o 
   6   1   4      632.51      584.04     19.02 o 
   7   1   4      152.08      165.22      7.18 o 
   8   1   4      891.44     1001.46     34.45 o 
   9   1   4       63.99       66.20      7.75 o 
  10   1   4      146.59      211.05     21.94 o 
  11   1   4       17.36       10.47     10.30 o 
  12   1   4       10.75       14.79     10.36 o 
  13   1   4        4.66       10.92     11.14 o 
 -13   2   4        3.99       22.92     13.20 o 
 -12   2   4       25.19       28.00     18.41 o 
 -11   2   4        0.11       -3.72      3.72 o 
 -10   2   4       86.02       97.45     15.79 o 
  -9   2   4      118.00      153.30     17.86 o 
  -8   2   4      161.80      172.28     16.58 o 
  -7   2   4       14.53       17.78      6.03 o 
  -6   2   4      752.86      730.23     26.94 o 
  -5   2   4     2106.68     1869.46     45.76 o 
  -4   2   4     1064.44     1039.21     27.87 o 
  -3   2   4      252.13      247.77      9.04 o 
  -2   2   4     2472.47     2278.45     41.40 o 
  -1   2   4     5507.24     5460.68     93.82 o 
   0   2   4      107.21       91.40      3.25 o 
   1   2   4     5143.02     5081.54     96.00 o 
   2   2   4     2407.98     2155.52     44.01 o 
   3   2   4      310.92      313.72      9.04 o 
   4   2   4     1074.50     1017.83     22.72 o 
   5   2   4     1887.51     1630.82     35.75 o 
   6   2   4      681.94      653.91     19.39 o 
   7   2   4       20.81       22.93      4.08 o 
   8   2   4      176.23      200.22      9.36 o 
   9   2   4      150.10      199.09     10.56 o 
  10   2   4       86.84       98.90      9.23 o 
  11   2   4        0.14        4.58      3.83 o 
  12   2   4       23.85       36.53     15.33 o 
  13   2   4        4.17       20.78     13.74 o 
 -12   3   4        3.34       -0.66      5.77 o 
 -11   3   4       76.97       95.70     35.25 o 
 -10   3   4        4.27        2.43      5.49 o 
  -9   3   4       18.05       15.29      6.94 o 
  -8   3   4      108.27      106.95     12.31 o 
  -7   3   4      268.02      281.31     16.90 o 
  -6   3   4       86.54       82.70      9.95 o 
  -5   3   4     1292.28     1264.07     35.72 o 
  -4   3   4     1214.91     1115.14     31.09 o 
  -3   3   4     5996.99     5824.90    145.51 o 
  -2   3   4      459.25      388.37      8.99 o 
  -1   3   4     3624.07     3553.61     60.13 o 
   0   3   4      468.85      397.30      8.42 o 
   1   3   4     3593.05     3610.04    137.21 o 
   2   3   4      534.36      450.65      9.74 o 
   3   3   4     6110.56     6119.02    123.66 o 
   4   3   4     1147.81     1068.80     25.13 o 
   5   3   4     1261.83     1200.43     23.67 o 
   6   3   4       83.66       84.51      7.77 o 
   7   3   4      351.26      357.90     11.75 o 
   8   3   4      135.74      142.75      8.06 o 
   9   3   4       15.11       15.39      3.68 o 
  10   3   4        2.80        4.01      3.18 o 
  11   3   4       83.27      100.86     13.92 o 
  12   3   4        2.42       -0.37      5.10 o 
 -12   4   4        6.54       11.86      7.13 o 
 -11   4   4       14.63        6.78      7.26 o 
 -10   4   4      113.75      148.51     15.91 o 
  -9   4   4        9.63       12.63      6.32 o 
  -8   4   4      937.86     1002.96     44.95 o 
  -7   4   4       42.53       35.65      7.21 o 
  -6   4   4     2108.88     2079.13     59.57 o 
  -5   4   4       39.82       50.52      5.68 o 
  -4   4   4       61.10       63.80      5.06 o 
  -3   4   4     1418.68     1282.71     26.35 o 
  -2   4   4     1348.41     1183.52     24.38 o 
  -1   4   4     1097.08      954.43     21.74 o 
   0   4   4      234.70      220.53      6.19 o 
   1   4   4     1131.29      970.07     18.83 o 
   2   4   4     1725.26     1536.92     26.13 o 
   3   4   4     1424.97     1347.70     40.87 o 
   4   4   4       15.99       21.30      3.37 o 
   5   4   4       47.41       50.24      4.09 o 
   6   4   4     2136.42     2091.72     42.95 o 
   7   4   4       43.24       40.50      2.82 o 
   8   4   4      960.58      989.96     28.72 o 
   9   4   4       11.40       14.05      3.13 o 
  10   4   4      118.69      143.97     13.18 o 
  11   4   4       17.32        9.93      6.27 o 
  12   4   4        6.88        2.09      6.21 o 
 -12   5   4        0.25        0.93      9.96 o 
 -11   5   4       94.92       43.92     32.14 o 
 -10   5   4       40.23       35.41     14.95 o 
  -9   5   4        8.03        3.29      6.91 o 
  -8   5   4       65.51       78.11     10.09 o 
  -7   5   4      478.37      500.70     20.46 o 
  -6   5   4      249.43      248.46     13.49 o 
  -5   5   4        0.21        8.70      3.49 o 
  -4   5   4      261.70      256.26      9.70 o 
  -3   5   4     5911.01     6069.60    157.24 o 
  -2   5   4      123.78      112.47      7.67 o 
  -1   5   4     1570.35     1506.27     36.66 o 
   0   5   4      369.52      301.42      9.81 o 
   1   5   4     1540.67     1520.88     29.80 o 
   2   5   4      169.06      162.42      4.76 o 
   3   5   4     5804.03     6089.54    121.36 o 
   4   5   4      211.78      207.15      8.11 o 
   5   5   4        7.57        8.61      3.51 o 
   6   5   4      189.89      196.87      9.32 o 
   7   5   4      343.41      354.34      9.93 o 
   8   5   4       90.25      103.62      5.27 o 
   9   5   4        7.27        3.14      2.29 o 
  10   5   4       43.66       22.85     11.46 o 
  11   5   4       97.65       39.44     22.47 o 
  12   5   4        0.51        5.52      6.85 o 
 -12   6   4        1.14       -2.21      8.84 o 
 -11   6   4        2.49        2.25      7.51 o 
 -10   6   4       12.60        7.72      4.78 o 
  -9   6   4      209.83      275.15     20.00 o 
  -8   6   4       15.11       20.10      7.53 o 
  -7   6   4       28.43       30.04      4.21 o 
  -6   6   4      116.78      112.40      6.73 o 
  -5   6   4      934.38      968.69     47.10 o 
  -4   6   4      128.95      126.98     15.28 o 
  -3   6   4      440.37      412.30     16.45 o 
  -2   6   4     2605.55     2539.26     66.52 o 
  -1   6   4     1026.91      879.40     23.02 o 
   0   6   4       83.23       72.14      6.32 o 
   1   6   4     1034.05      874.24     18.34 o 
   2   6   4     2772.14     2776.30     49.32 o 
   3   6   4      326.13      310.76     12.38 o 
   4   6   4       93.50       95.81      8.61 o 
   5   6   4      919.90      965.59     28.92 o 
   6   6   4      137.01      144.59      4.91 o 
   7   6   4       40.36       44.12      3.95 o 
   8   6   4       26.07       31.81      3.46 o 
   9   6   4      209.82      240.91     15.45 o 
  10   6   4        7.37        3.02      5.09 o 
  11   6   4        2.41        0.60      3.81 o 
  12   6   4        0.86        4.95      6.17 o 
 -11   7   4        2.17        2.08      8.14 o 
 -10   7   4       20.54        0.05     37.81 o 
  -9   7   4        3.23       -0.02      8.91 o 
  -8   7   4      126.54      169.92     26.91 o 
  -7   7   4       44.70       43.37     17.84 o 
  -6   7   4       57.25       73.24     17.91 o 
  -5   7   4       20.76       39.50     14.30 o 
  -4   7   4     1615.50     1697.05     64.55 o 
  -3   7   4      316.81      309.64     14.93 o 
  -2   7   4      189.20      175.44     10.15 o 
  -1   7   4       40.35       58.24      6.13 o 
   0   7   4     2915.78     2866.89     74.73 o 
   1   7   4       20.68       30.68      3.87 o 
   2   7   4      195.37      176.17      4.73 o 
   3   7   4      386.12      400.55     15.15 o 
   4   7   4     1767.50     1829.32     51.90 o 
   5   7   4       30.16       50.91      6.91 o 
   6   7   4      100.95       96.36      7.35 o 
   7   7   4       46.49       43.11      5.76 o 
   8   7   4      137.09      178.99     12.77 o 
   9   7   4        1.85        2.20      2.75 o 
  10   7   4       28.42       15.31      6.81 o 
  11   7   4        2.28        2.20      9.25 o 
 -11   8   4        2.23        0.59     10.14 o 
 -10   8   4        8.29       11.71     14.08 o 
  -9   8   4      189.72      159.62    111.42 o 
  -8   8   4       24.20        5.88     14.11 o 
  -7   8   4       17.22        9.31     11.98 o 
  -6   8   4      130.21      146.39     25.60 o 
  -5   8   4     1466.49     1719.32     81.50 o 
  -4   8   4       63.26       52.22     12.77 o 
  -3   8   4      553.22      612.41     26.62 o 
  -2   8   4      230.99      241.70     14.82 o 
  -1   8   4      856.36      937.88     25.96 o 
   0   8   4      139.20      159.43      9.97 o 
   1   8   4      639.21      680.32     16.90 o 
   2   8   4      220.51      238.95      8.11 o 
   3   8   4      545.07      611.51     22.20 o 
   4   8   4       58.81       59.48      6.40 o 
   5   8   4     1598.84     1772.36     56.77 o 
   6   8   4      140.63      146.66      9.99 o 
   7   8   4       12.51       13.75      5.49 o 
   8   8   4       22.23       20.72      6.52 o 
   9   8   4      183.07      224.44     10.00 o 
  10   8   4       10.02        7.97     11.77 o 
  11   8   4        2.92      -11.80     15.06 o 
 -10   9   4       11.35        1.06     16.08 o 
  -9   9   4        6.99        1.99      9.76 o 
  -8   9   4       55.16       -0.99     16.70 o 
  -7   9   4       87.47       -1.77     29.86 o 
  -6   9   4       31.47       31.22     16.12 o 
  -5   9   4       74.45       67.43     17.07 o 
  -4   9   4      423.45      504.08     34.60 o 
  -3   9   4       86.98       96.45     10.30 o 
  -2   9   4       75.80       70.87      7.93 o 
  -1   9   4      256.13      284.11     14.30 o 
   0   9   4     2569.38     2696.14     71.77 o 
   1   9   4      234.60      257.06      9.48 o 
   2   9   4       70.07       61.89      4.13 o 
   3   9   4       52.59       61.02      7.71 o 
   4   9   4      387.03      438.20     17.62 o 
   5   9   4       84.61       80.06      8.05 o 
   6   9   4       36.89       44.91      5.37 o 
   7   9   4       89.26       69.93     52.18 o 
   8   9   4       51.99       -4.40      4.40 o 
   9   9   4        5.62        0.73     10.89 o 
  10   9   4        6.19      -13.04     20.02 o 
 -10  10   4        7.01       16.38     19.05 o 
  -9  10   4        8.37        0.63     15.17 o 
  -8  10   4       18.95       12.57     16.51 o 
  -7  10   4       13.37        1.54      7.73 o 
  -6  10   4      199.44      257.79     28.73 o 
  -5  10   4      140.73      136.38     49.81 o 
  -4  10   4      112.87      119.36     19.49 o 
  -3  10   4       83.10       95.26     12.33 o 
  -2  10   4      245.73      277.67     19.65 o 
  -1  10   4      196.30      223.99     15.98 o 
   0  10   4       29.55       33.61      6.08 o 
   1  10   4      178.83      196.51      9.65 o 
   2  10   4      315.02      371.51     11.50 o 
   3  10   4       97.70      115.01      9.58 o 
   4  10   4      125.50      128.20     12.99 o 
   5  10   4      172.76      192.77     23.70 o 
   6  10   4      183.63      192.78     36.01 o 
   7  10   4       16.84       -0.47      8.34 o 
   8  10   4       21.44        0.00     16.34 o 
   9  10   4       10.03       -6.13     17.96 o 
  10  10   4        5.26        0.53     28.22 o 
  -9  11   4        7.03       13.88     18.34 o 
  -8  11   4        7.09        2.83     10.75 o 
  -7  11   4       92.54        5.06     13.42 o 
  -6  11   4        8.29        1.24      9.48 o 
  -5  11   4       13.12        0.99     17.79 o 
  -4  11   4        4.86       -7.08      7.08 o 
  -3  11   4      219.55      271.18     19.66 o 
  -2  11   4        8.79       10.47      6.49 o 
  -1  11   4      442.44      573.75     30.73 o 
   0  11   4      285.02      300.46     18.70 o 
   1  11   4      481.71      565.31     17.77 o 
   2  11   4       12.10        9.13      4.53 o 
   3  11   4      253.73      292.64     15.35 o 
   4  11   4        4.26        4.30      2.96 o 
   5  11   4       15.86       17.15      3.60 o 
   6  11   4        6.84        2.30      5.83 o 
   7  11   4       97.39       -0.43     10.55 o 
   8  11   4        8.38       -1.10     12.61 o 
   9  11   4        6.18       -0.42     20.25 o 
  -8  12   4       15.61       -3.17     14.27 o 
  -7  12   4        8.98        3.15     13.75 o 
  -6  12   4      110.61      158.76     57.65 o 
  -5  12   4       59.84       27.62     22.40 o 
  -4  12   4       22.49        7.48     10.05 o 
  -3  12   4       44.50       40.84      9.74 o 
  -2  12   4      273.29      417.56     22.29 o 
  -1  12   4        9.62        7.59      6.01 o 
   0  12   4        0.04       -3.62      3.95 o 
   1  12   4        6.32        6.99      3.74 o 
   2  12   4      292.94      432.00     29.38 o 
   3  12   4       46.18       31.04     11.43 o 
   4  12   4       15.68       -0.07      4.64 o 
   5  12   4       65.66       48.95     21.07 o 
   6  12   4       99.08      110.93     47.16 o 
   7  12   4       10.18        2.77      8.67 o 
   8  12   4       18.85        0.41     12.31 o 
  -7  13   4       13.89       10.37     15.71 o 
  -6  13   4        1.43       -1.35      8.41 o 
  -5  13   4       13.21        8.39     13.59 o 
  -4  13   4       38.57       18.57     16.19 o 
  -3  13   4       80.22       73.91     18.97 o 
  -2  13   4       18.96       12.05      6.85 o 
  -1  13   4       95.39      114.18     25.31 o 
   0  13   4       50.47       53.70     11.91 o 
   1  13   4       78.02       83.59     10.31 o 
   2  13   4       15.51       14.91      6.95 o 
   3  13   4       86.30       91.94     29.82 o 
   4  13   4       34.20       18.58     12.41 o 
   5  13   4       15.50       16.80     10.28 o 
   6  13   4        1.45        1.70      5.19 o 
   7  13   4       10.56        9.88      9.72 o 
  -5  14   4       22.10       27.22     20.54 o 
  -4  14   4        2.16        2.66     10.41 o 
  -3  14   4        5.99       -1.07     10.11 o 
  -2  14   4        5.10        0.89      4.37 o 
  -1  14   4       44.73       18.00     11.82 o 
   0  14   4        0.12       -1.19      4.32 o 
   1  14   4       39.68       27.49      8.93 o 
   2  14   4        6.12       -1.59      6.35 o 
   3  14   4        5.99        5.70      8.87 o 
   4  14   4        1.61      -10.41     10.41 o 
   5  14   4       22.15       27.52     15.51 o 
  -3  15   4        9.39       13.12     13.60 o 
  -2  15   4        9.01        4.36      6.72 o 
  -1  15   4        0.64       -2.72      9.72 o 
   0  15   4       74.71        3.71      8.73 o 
   1  15   4        0.67       -1.78      8.25 o 
   2  15   4        9.40       -1.72     11.32 o 
   3  15   4       10.07       12.03     12.92 o 
   1   0   5       11.86       10.35      2.41 o 
   2   0   5     5062.66     4542.12    122.31 o 
   3   0   5     2384.52     2202.34     60.85 o 
   4   0   5        3.57        5.74      2.13 o 
   5   0   5      381.12      402.39     16.40 o 
   6   0   5     1266.61     1147.28     32.28 o 
   7   0   5      415.61      452.93     15.63 o 
   8   0   5      205.43      198.77     15.59 o 
   9   0   5        7.48       12.40      7.30 o 
  10   0   5      394.76      495.21     30.12 o 
  11   0   5       58.87       59.68     15.05 o 
  12   0   5       43.12       54.00     16.74 o 
  13   0   5        0.05        8.57     19.00 o 
 -13   1   5        0.53       15.15      8.88 o 
 -12   1   5        8.00       13.24     12.09 o 
 -11   1   5      119.16      160.17     20.69 o 
 -10   1   5       74.22       84.20     14.81 o 
  -9   1   5        4.37        6.77      5.41 o 
  -8   1   5      175.74      182.63     17.29 o 
  -7   1   5      844.87      851.15     33.11 o 
  -6   1   5      339.50      377.57     16.42 o 
  -5   1   5      329.46      308.68     16.54 o 
  -4   1   5        4.37        4.94      3.71 o 
  -3   1   5     3240.16     3034.57     67.31 o 
  -2   1   5     3601.18     3327.06     74.60 o 
  -1   1   5     2393.66     2149.48     42.67 o 
   0   1   5    16541.03    21712.20    625.95 o 
   1   1   5     1779.50     1523.96     30.03 o 
   2   1   5     3532.50     3214.13     69.65 o 
   3   1   5     3438.38     3187.61     73.25 o 
   4   1   5       12.67        8.46      2.42 o 
   5   1   5      399.91      377.23     11.83 o 
   6   1   5      205.49      246.72     11.48 o 
   7   1   5      915.37      958.24     39.09 o 
   8   1   5      186.41      188.55     11.98 o 
   9   1   5        1.53        1.87      3.82 o 
  10   1   5       48.31       56.12     14.66 o 
  11   1   5      123.49      188.63     20.70 o 
  12   1   5       12.46       23.40     13.88 o 
  13   1   5        0.44       -4.32     10.75 o 
 -12   2   5        5.65        1.58     10.57 o 
 -11   2   5       35.07       39.84     13.91 o 
 -10   2   5      113.45      150.64     17.27 o 
  -9   2   5       30.50       34.23      8.30 o 
  -8   2   5      682.42      703.91     29.87 o 
  -7   2   5       72.40       82.02     10.39 o 
  -6   2   5      200.15      194.90     13.65 o 
  -5   2   5     2757.26     2693.24     77.77 o 
  -4   2   5      186.85      197.37     11.10 o 
  -3   2   5      266.93      204.55     10.12 o 
  -2   2   5     4635.52     4116.90    167.62 o 
  -1   2   5     1415.46     1196.19     22.16 o 
   0   2   5      230.76      189.43      5.67 o 
   1   2   5     1506.27     1283.07     26.08 o 
   2   2   5     4390.70     4044.78     89.99 o 
   3   2   5      336.50      275.15     10.25 o 
   4   2   5      168.48      153.01      8.10 o 
   5   2   5     2607.72     2505.83     53.87 o 
   6   2   5      176.16      163.12      9.05 o 
   7   2   5       99.29      116.29      9.04 o 
   8   2   5      693.59      730.31     26.82 o 
   9   2   5        8.72       13.03      7.46 o 
  10   2   5       88.83      119.27     13.31 o 
  11   2   5       38.79       51.10     15.04 o 
  12   2   5        4.86       16.59     10.54 o 
 -12   3   5        8.86        0.86     10.87 o 
 -11   3   5       14.19       13.84      7.57 o 
 -10   3   5      106.21      127.41     25.09 o 
  -9   3   5       53.62       79.79     15.07 o 
  -8   3   5      522.64      602.28     27.31 o 
  -7   3   5       25.27       31.71      9.71 o 
  -6   3   5      580.09      621.70     23.12 o 
  -5   3   5      673.59      624.86     21.49 o 
  -4   3   5     1608.17     1437.46     38.28 o 
  -3   3   5      221.13      207.45      9.20 o 
  -2   3   5     1276.88     1059.55     22.16 o 
  -1   3   5     1553.03     1517.73     24.45 o 
   0   3   5     2571.22     2215.75     83.51 o 
   1   3   5     1232.15     1167.20     22.33 o 
   2   3   5     1218.47      977.02     19.23 o 
   3   3   5      333.65      312.12      9.81 o 
   4   3   5     1657.29     1524.43     38.44 o 
   5   3   5      774.49      691.56     16.55 o 
   6   3   5      606.52      632.12     19.17 o 
   7   3   5       49.11       56.87      7.21 o 
   8   3   5      490.92      591.04     21.04 o 
   9   3   5       85.08      110.07     11.70 o 
  10   3   5      116.44      155.68     12.59 o 
  11   3   5       10.96        2.46      5.90 o 
  12   3   5        8.46       19.84      9.32 o 
 -12   4   5        0.86        5.27      7.30 o 
 -11   4   5        3.92        2.01      5.42 o 
 -10   4   5       17.51        9.54      7.26 o 
  -9   4   5      328.60      411.89     29.52 o 
  -8   4   5      242.85      252.43     39.72 o 
  -7   4   5      423.84      433.20     24.63 o 
  -6   4   5      255.98      260.70     14.32 o 
  -5   4   5     1761.15     1711.75     47.81 o 
  -4   4   5      378.37      329.54     12.39 o 
  -3   4   5     1012.04      903.52     22.92 o 
  -2   4   5     1259.13     1264.00     27.56 o 
  -1   4   5     1880.48     1685.55     48.59 o 
   0   4   5     1484.04     1313.28     26.88 o 
   1   4   5     2233.06     1986.39     37.81 o 
   2   4   5     1176.65     1158.25     23.25 o 
   3   4   5     1084.05      968.12     24.43 o 
   4   4   5      499.08      430.64     15.33 o 
   5   4   5     1821.76     1756.26     43.63 o 
   6   4   5      302.73      306.21     12.24 o 
   7   4   5      430.64      448.66     16.78 o 
   8   4   5      208.78      221.21     12.36 o 
   9   4   5      345.08      414.51     21.45 o 
  10   4   5       17.42       10.78      5.57 o 
  11   4   5        2.78        1.24      4.21 o 
  12   4   5        1.01        7.57      5.90 o 
 -12   5   5        2.96        5.84      8.00 o 
 -11   5   5       22.10       21.31      9.03 o 
 -10   5   5       90.31      108.65     40.49 o 
  -9   5   5       17.99       12.43      6.08 o 
  -8   5   5      223.86      248.99     20.09 o 
  -7   5   5       42.53       40.83      7.79 o 
  -6   5   5       66.97       73.24      6.48 o 
  -5   5   5      360.54      319.37     15.22 o 
  -4   5   5     2953.32     2918.01     71.87 o 
  -3   5   5      649.82      696.25     23.98 o 
  -2   5   5      117.95      132.02      8.41 o 
  -1   5   5     1203.41     1141.82     29.24 o 
   0   5   5     3827.16     3953.28     76.96 o 
   1   5   5     1051.27      982.30     19.86 o 
   2   5   5      117.66      138.62      6.63 o 
   3   5   5      602.50      610.06     14.19 o 
   4   5   5     2876.97     2825.97     58.40 o 
   5   5   5      392.32      351.56      8.86 o 
   6   5   5       49.42       56.97      3.47 o 
   7   5   5       12.60       15.35      4.31 o 
   8   5   5      241.49      249.02     21.76 o 
   9   5   5        6.69        7.00      5.84 o 
  10   5   5       92.81      107.07     24.14 o 
  11   5   5       21.27        5.71      6.19 o 
  12   5   5        1.38       -3.07      4.26 o 
 -12   6   5        6.28        4.03     20.13 o 
 -11   6   5       29.15       12.68     11.98 o 
 -10   6   5       17.30        5.35      6.53 o 
  -9   6   5       46.96       38.96     15.05 o 
  -8   6   5      310.31      363.05     16.68 o 
  -7   6   5      412.73      448.53     20.66 o 
  -6   6   5      248.68      274.87     10.17 o 
  -5   6   5      426.60      432.97     26.19 o 
  -4   6   5      184.36      174.35     14.83 o 
  -3   6   5      275.99      252.62     13.71 o 
  -2   6   5      484.70      424.46     16.22 o 
  -1   6   5      513.52      496.72     16.87 o 
   0   6   5      249.98      254.38      9.77 o 
   1   6   5      534.34      537.22     12.37 o 
   2   6   5      348.43      292.22      8.36 o 
   3   6   5      343.59      332.49      7.57 o 
   4   6   5      134.44      112.91      5.29 o 
   5   6   5      359.30      355.52     10.25 o 
   6   6   5      256.00      297.59      8.35 o 
   7   6   5      387.39      403.79     11.09 o 
   8   6   5      329.07      342.96     11.35 o 
   9   6   5       36.79       21.52      6.29 o 
  10   6   5       13.79        8.49      4.58 o 
  11   6   5       23.89        9.68      6.76 o 
  12   6   5        2.16       -0.52      5.35 o 
 -11   7   5       41.25       14.32     13.65 o 
 -10   7   5        0.74       -0.27      8.77 o 
  -9   7   5       22.43        1.99     10.92 o 
  -8   7   5       34.85       32.89     11.86 o 
  -7   7   5      465.05      547.87     43.05 o 
  -6   7   5       60.01       83.36     18.12 o 
  -5   7   5      227.74      249.31     23.59 o 
  -4   7   5      122.37      149.71     18.25 o 
  -3   7   5      395.12      373.65     16.86 o 
  -2   7   5     1265.85     1270.83     37.53 o 
  -1   7   5      914.25      925.26     29.03 o 
   0   7   5       34.85       36.67      5.83 o 
   1   7   5      856.77      843.28     19.84 o 
   2   7   5     1406.53     1457.93     39.17 o 
   3   7   5      450.33      422.40     12.17 o 
   4   7   5       91.74      108.81     14.77 o 
   5   7   5      246.03      241.86     11.22 o 
   6   7   5       61.16       63.04      6.69 o 
   7   7   5      527.45      601.28     16.86 o 
   8   7   5       52.11       47.12      6.70 o 
   9   7   5       25.26        8.46      5.64 o 
  10   7   5        0.59       -2.18      4.37 o 
  11   7   5       38.47       24.15     18.67 o 
 -11   8   5       16.99       19.21     16.74 o 
 -10   8   5       48.97       10.36     21.50 o 
  -9   8   5        4.22        2.24      9.57 o 
  -8   8   5       12.19        3.26     12.69 o 
  -7   8   5      120.63       53.01     39.20 o 
  -6   8   5      364.55      423.82     35.86 o 
  -5   8   5       64.77       88.10     18.06 o 
  -4   8   5        9.32       12.34      5.05 o 
  -3   8   5      317.43      329.58     19.30 o 
  -2   8   5     1348.13     1481.42     43.02 o 
  -1   8   5      245.81      271.77     15.56 o 
   0   8   5       24.40       29.68      5.73 o 
   1   8   5      294.14      306.03     10.36 o 
   2   8   5     1238.81     1347.48     29.87 o 
   3   8   5      335.02      353.91     16.81 o 
   4   8   5       13.84       13.80      4.89 o 
   5   8   5       78.84       92.89      8.53 o 
   6   8   5      359.33      395.91     13.97 o 
   7   8   5      127.63      139.85      8.42 o 
   8   8   5       12.40       10.50      2.38 o 
   9   8   5        4.11        1.57      4.69 o 
  10   8   5       49.61       27.70     28.38 o 
  11   8   5       17.06        9.42     17.83 o 
 -10   9   5       13.13        1.84     10.54 o 
  -9   9   5        0.28        2.01      7.82 o 
  -8   9   5       36.02       -1.13     15.75 o 
  -7   9   5      117.77       40.61     35.66 o 
  -6   9   5       87.47       39.14     28.61 o 
  -5   9   5       80.42       99.97     19.97 o 
  -4   9   5      110.86      139.83     11.04 o 
  -3   9   5      488.02      570.47     23.66 o 
  -2   9   5      192.96      220.59     15.82 o 
  -1   9   5      641.16      730.75     30.49 o 
   0   9   5        6.54        8.79      4.71 o 
   1   9   5      659.57      751.93     21.10 o 
   2   9   5      226.54      267.59      8.83 o 
   3   9   5      473.22      556.88     24.44 o 
   4   9   5       89.97      106.71     15.24 o 
   5   9   5       72.83      101.83      8.41 o 
   6   9   5       72.28       83.32      6.18 o 
   7   9   5       98.24       92.09     17.21 o 
   8   9   5       35.72       13.69      5.13 o 
   9   9   5        0.11       -2.22      8.62 o 
  10   9   5       12.80       -0.90     19.47 o 
  -9  10   5       10.74       14.08     15.63 o 
  -8  10   5        9.72        6.22     10.96 o 
  -7  10   5       18.11       -1.58     13.48 o 
  -6  10   5       17.98       11.44     14.40 o 
  -5  10   5      271.12      331.26     32.65 o 
  -4  10   5      275.02      282.75     26.65 o 
  -3  10   5      175.56      225.75     15.75 o 
  -2  10   5       50.08       60.26      8.52 o 
  -1  10   5       90.72      113.07     11.21 o 
   0  10   5       10.70       12.12      4.76 o 
   1  10   5       67.44       86.59      7.37 o 
   2  10   5       41.77       47.08      5.61 o 
   3  10   5      177.15      231.86     15.73 o 
   4  10   5      269.18      281.11     16.31 o 
   5  10   5      276.63      309.09     16.38 o 
   6  10   5       24.53       22.70      5.89 o 
   7  10   5       20.68       10.94      6.31 o 
   8  10   5        8.07        0.02     10.82 o 
   9  10   5       10.33       -0.98     18.34 o 
  -9  11   5        3.66       -4.17     12.99 o 
  -8  11   5       20.18        0.32     10.36 o 
  -7  11   5        7.04       14.08     12.36 o 
  -6  11   5       41.73       35.29     28.60 o 
  -5  11   5       29.71       29.70     20.43 o 
  -4  11   5      165.57      225.36     26.51 o 
  -3  11   5       54.73       54.00     13.68 o 
  -2  11   5       55.48       48.65      9.68 o 
  -1  11   5      172.52      226.34     18.08 o 
   0  11   5      583.90      719.21     27.69 o 
   1  11   5      132.76      158.72     13.36 o 
   2  11   5       67.92       69.83      6.43 o 
   3  11   5       57.23       57.95     28.72 o 
   4  11   5      180.77      235.44     15.30 o 
   5  11   5       31.96       31.75      9.84 o 
   6  11   5       35.75       12.50     11.74 o 
   7  11   5        8.67        2.18      8.24 o 
   8  11   5       21.65        0.77     13.14 o 
   9  11   5        5.41       -0.47     22.50 o 
  -8  12   5       17.45       11.31     16.66 o 
  -7  12   5        9.03        0.37      8.47 o 
  -6  12   5       15.15       14.80     15.18 o 
  -5  12   5       65.21       37.58     21.51 o 
  -4  12   5       36.10       19.40     16.22 o 
  -3  12   5       27.09       35.31      7.87 o 
  -2  12   5       39.22       37.74      8.71 o 
  -1  12   5      251.89      355.62     19.89 o 
   0  12   5       38.37       57.71     10.49 o 
   1  12   5      229.10      300.94     14.14 o 
   2  12   5       46.47       33.49     20.81 o 
   3  12   5       30.40       20.68     15.63 o 
   4  12   5       45.22       51.06     10.70 o 
   5  12   5       50.49       50.57     19.31 o 
   6  12   5       16.63        4.66      8.23 o 
   7  12   5        7.25       -4.07     13.31 o 
   8  12   5       20.33        3.70     27.15 o 
  -6  13   5       10.97        2.57     13.15 o 
  -5  13   5       11.71        4.70     17.03 o 
  -4  13   5       57.88       29.89     25.04 o 
  -3  13   5       33.15       23.51      9.31 o 
  -2  13   5       52.39       16.29     12.00 o 
  -1  13   5       33.66       21.15     13.69 o 
   0  13   5       72.88      113.17     16.76 o 
   1  13   5       31.78       31.34      6.80 o 
   2  13   5       53.25       60.75     10.12 o 
   3  13   5       20.98       20.02     13.37 o 
   4  13   5       66.18       58.64     26.41 o 
   5  13   5       11.79       11.08     13.06 o 
   6  13   5        9.13        6.78     13.60 o 
  -5  14   5        1.97       22.39     17.12 o 
  -4  14   5        8.91       -0.57     13.68 o 
  -3  14   5        2.63        3.75      8.92 o 
  -2  14   5       68.96       91.02     31.92 o 
  -1  14   5        7.42        5.29      5.74 o 
   0  14   5       35.95       30.71     11.81 o 
   1  14   5        8.52        7.97      6.92 o 
   2  14   5       73.04       33.93     23.89 o 
   3  14   5        4.96        4.99      9.33 o 
   4  14   5        9.91       10.00     12.38 o 
   5  14   5        2.34        9.44     13.65 o 
  -2  15   5        8.54        1.54      7.24 o 
  -1  15   5       18.66        5.31     13.81 o 
   0  15   5        1.09       -4.98      7.30 o 
   1  15   5       19.32       11.97     12.38 o 
   2  15   5       12.15        7.05      9.69 o 
   0   0   6     2403.88     2092.12     64.04 o 
   1   0   6       12.23       19.25      3.69 o 
   2   0   6        9.46        7.29      3.27 o 
   3   0   6      516.69      541.59     19.08 o 
   4   0   6     2466.20     2178.45     44.17 o 
   5   0   6      723.97      658.21     17.36 o 
   6   0   6       94.93      112.19      6.16 o 
   7   0   6       13.77       10.14      3.11 o 
   8   0   6      272.24      280.73     20.83 o 
   9   0   6      202.86      263.54     22.60 o 
  10   0   6      109.50      105.47     16.37 o 
  11   0   6        2.28       -1.18      5.41 o 
  12   0   6        2.58        4.36      9.24 o 
 -12   1   6        9.39       26.64     12.07 o 
 -11   1   6        0.72        1.13      7.58 o 
 -10   1   6      105.88      138.92     19.69 o 
  -9   1   6      130.26      156.78     19.00 o 
  -8   1   6       68.25       64.82     11.85 o 
  -7   1   6       44.45       39.48      9.52 o 
  -6   1   6      646.75      669.73     25.13 o 
  -5   1   6     1943.61     1823.61     54.99 o 
  -4   1   6     1659.31     1571.15     48.59 o 
  -3   1   6      816.23      666.54     21.53 o 
  -2   1   6     1462.64     1376.98     34.15 o 
   0   1   6     2051.22     1698.63     37.27 o 
   1   1   6      147.40      135.45      6.67 o 
   2   1   6     1661.11     1537.49     35.64 o 
   3   1   6      755.91      608.87     18.93 o 
   4   1   6     1980.67     1868.28     50.87 o 
   5   1   6     1765.75     1615.23     36.87 o 
   6   1   6      608.94      635.76     17.50 o 
   7   1   6       48.72       51.65      6.04 o 
   8   1   6       90.32       93.55      8.66 o 
   9   1   6      155.35      177.10     12.24 o 
  10   1   6      115.69      167.32     18.61 o 
  11   1   6        0.87        6.43      9.37 o 
  12   1   6       10.43       11.99     11.75 o 
 -12   2   6       11.88       22.11     10.08 o 
 -11   2   6       76.39       76.07     27.18 o 
 -10   2   6       31.24       21.13     11.38 o 
  -9   2   6       28.37       40.07     10.14 o 
  -8   2   6      233.86      258.23     18.27 o 
  -7   2   6      711.21      741.32     32.10 o 
  -6   2   6      389.25      364.78     22.25 o 
  -5   2   6      348.45      307.08     16.92 o 
  -4   2   6      590.15      520.52     23.79 o 
  -3   2   6     3394.15     3088.83     88.27 o 
  -2   2   6     1626.48     1337.29     35.13 o 
  -1   2   6     5529.48     5160.47    103.65 o 
   0   2   6     8059.39     8276.57    188.22 o 
   1   2   6     4877.77     4524.12    108.83 o 
   2   2   6     1612.42     1441.95     41.37 o 
   3   2   6     3407.97     3064.08     75.16 o 
   4   2   6      642.52      597.90     19.94 o 
   5   2   6      373.68      322.34     14.39 o 
   6   2   6      402.49      374.11     14.04 o 
   7   2   6      692.85      726.16     23.63 o 
   8   2   6      206.95      231.26     13.06 o 
   9   2   6       17.00       19.20      7.86 o 
  10   2   6       45.94       33.04      7.69 o 
  11   2   6       79.61       83.88     15.74 o 
  12   2   6        8.25        1.14      9.74 o 
 -12   3   6       10.08       11.11     12.81 o 
 -11   3   6       19.70       14.48      9.86 o 
 -10   3   6       23.62       21.12      9.78 o 
  -9   3   6       13.56       18.07     10.96 o 
  -8   3   6      414.03      478.12     24.74 o 
  -7   3   6      992.81     1101.55     48.88 o 
  -6   3   6      904.16      930.25     36.14 o 
  -5   3   6      155.44      167.58     15.81 o 
  -4   3   6       39.11       43.07      5.22 o 
  -3   3   6     1354.63     1208.80     27.58 o 
  -2   3   6     4553.12     4455.55     94.02 o 
  -1   3   6      305.26      290.86     10.02 o 
   0   3   6        9.42        5.19      2.51 o 
   1   3   6      519.82      476.97     12.32 o 
   2   3   6     4123.38     3924.10     97.69 o 
   3   3   6     1361.87     1241.03     32.75 o 
   4   3   6       15.13       19.51      4.99 o 
   5   3   6      132.46      138.29      8.26 o 
   6   3   6      980.50      987.81     25.17 o 
   7   3   6      888.98      985.63     30.36 o 
   8   3   6      366.11      436.53     21.19 o 
   9   3   6       17.45       25.30      6.36 o 
  10   3   6       14.57       15.96      7.78 o 
  11   3   6       23.26        9.86      6.72 o 
  12   3   6       15.62       15.67     10.10 o 
 -12   4   6       19.83       17.10      8.55 o 
 -11   4   6       36.45       27.08     11.81 o 
 -10   4   6       23.03       24.55      9.76 o 
  -9   4   6        5.89        9.47      5.74 o 
  -8   4   6        6.70        3.13      6.91 o 
  -7   4   6      480.63      575.52     30.01 o 
  -6   4   6      276.62      285.98     16.19 o 
  -5   4   6      113.94      111.94     11.09 o 
  -4   4   6      141.57      128.63     10.32 o 
  -3   4   6     2041.45     1833.18     38.85 o 
  -2   4   6     1771.42     1652.72     36.93 o 
  -1   4   6     1113.04      930.68     29.70 o 
   0   4   6      185.11      167.83      7.30 o 
   1   4   6     1168.91      954.89     21.08 o 
   2   4   6     1827.14     1708.84     37.05 o 
   3   4   6     1551.16     1416.77     41.96 o 
   4   4   6      152.50      133.34      8.24 o 
   5   4   6      135.84      113.40      7.69 o 
   6   4   6      357.06      374.46     13.66 o 
   7   4   6      485.78      561.78     20.98 o 
   8   4   6        9.17       14.52      4.83 o 
   9   4   6        3.83        2.56      4.47 o 
  10   4   6       31.11       14.27      8.37 o 
  11   4   6       37.24        4.25      7.30 o 
  12   4   6       18.32        3.97      6.84 o 
 -12   5   6       12.93        5.26     12.39 o 
 -11   5   6        0.46       -1.55      6.52 o 
 -10   5   6       58.44       36.18     25.65 o 
  -9   5   6       17.26       13.30      7.54 o 
  -8   5   6       79.81      106.19     10.97 o 
  -7   5   6      190.38      221.23     14.24 o 
  -6   5   6      320.04      348.10     16.52 o 
  -5   5   6      322.28      347.37     13.74 o 
  -4   5   6      107.95       95.82      7.41 o 
  -3   5   6     1295.97     1288.83     39.30 o 
  -2   5   6     2085.33     1873.72     46.59 o 
  -1   5   6     1349.30     1345.35     31.86 o 
   0   5   6        7.41        9.23      3.03 o 
   1   5   6     1444.76     1430.78     31.87 o 
   2   5   6     1754.39     1547.24     33.00 o 
   3   5   6     1317.96     1225.04     40.46 o 
   4   5   6      163.69      132.10     16.15 o 
   5   5   6      269.36      289.50     13.87 o 
   6   5   6      402.13      425.76     14.75 o 
   7   5   6      207.01      241.73     12.56 o 
   8   5   6       57.10       80.75      8.62 o 
   9   5   6       25.18       17.00      5.55 o 
  10   5   6       55.61       15.99     10.40 o 
  11   5   6        1.08       -0.84      4.06 o 
  12   5   6       13.07        6.62      7.22 o 
 -11   6   6       18.12        4.57     15.19 o 
 -10   6   6       23.99        0.59     10.38 o 
  -9   6   6       41.71        1.47     14.23 o 
  -8   6   6      122.46      123.68     42.40 o 
  -7   6   6       54.57       57.40     10.03 o 
  -6   6   6      290.28      299.98     15.78 o 
  -5   6   6      237.26      265.64     10.72 o 
  -4   6   6      885.02      854.47     40.55 o 
  -3   6   6     1096.23     1033.25     35.69 o 
  -2   6   6      724.01      725.59     25.93 o 
  -1   6   6     1324.59     1244.91     36.97 o 
   0   6   6     1822.17     1869.12     40.75 o 
   1   6   6     1294.83     1247.19     25.96 o 
   2   6   6      723.71      736.78     23.60 o 
   3   6   6     1191.06     1174.98     27.17 o 
   4   6   6      764.64      702.23     17.14 o 
   5   6   6      207.56      228.23      7.55 o 
   6   6   6      238.84      263.87     10.95 o 
   7   6   6       89.08       88.24      7.43 o 
   8   6   6      137.34      155.85     11.28 o 
   9   6   6       34.55       25.37     12.94 o 
  10   6   6       22.63        7.43      5.03 o 
  11   6   6       16.39        6.22      5.92 o 
 -11   7   6        6.81        3.53      8.11 o 
 -10   7   6       45.44        0.19     13.41 o 
  -9   7   6       41.95       -0.55     11.51 o 
  -8   7   6      122.57      108.96     36.84 o 
  -7   7   6        2.97        4.36      6.18 o 
  -6   7   6      200.24      219.97     25.09 o 
  -5   7   6      697.92      732.65     43.46 o 
  -4   7   6      181.28      154.09     12.57 o 
  -3   7   6      398.90      397.83     19.88 o 
  -2   7   6       80.14       83.80      9.12 o 
  -1   7   6      958.17      964.87     30.02 o 
   0   7   6     1043.02     1071.34     28.68 o 
   1   7   6      945.34      946.40     23.15 o 
   2   7   6       87.16       86.60      5.67 o 
   3   7   6      484.24      513.52     11.92 o 
   4   7   6      159.40      160.46      7.07 o 
   5   7   6      621.41      632.68     16.63 o 
   6   7   6      179.35      196.58      6.26 o 
   7   7   6        3.38        7.43      2.75 o 
   8   7   6      140.06      119.31     16.20 o 
   9   7   6       48.33       11.45      8.98 o 
  10   7   6       38.32       16.08     10.16 o 
  11   7   6        6.48       -0.67      3.34 o 
 -10   8   6       17.50       -0.80      8.12 o 
  -9   8   6       19.26       -2.83     12.37 o 
  -8   8   6      110.99       -0.39     18.81 o 
  -7   8   6       23.26        5.44     13.81 o 
  -6   8   6       12.54       18.32      9.64 o 
  -5   8   6       65.17       72.61     17.48 o 
  -4   8   6      166.64      184.13     16.63 o 
  -3   8   6      194.84      207.93     17.83 o 
  -2   8   6      351.86      341.20     17.86 o 
  -1   8   6      779.00      825.22     30.97 o 
   0   8   6      332.28      397.43     15.72 o 
   1   8   6      796.42      823.28     21.75 o 
   2   8   6      374.65      362.18     12.22 o 
   3   8   6      227.40      243.51     10.62 o 
   4   8   6      241.95      270.19     15.18 o 
   5   8   6       44.05       54.41      7.82 o 
   6   8   6        2.21        1.48      3.16 o 
   7   8   6       26.95       22.00      3.54 o 
   8   8   6       88.56       61.39     27.70 o 
   9   8   6       23.38        8.04      4.89 o 
  10   8   6       18.09        0.52     10.29 o 
 -10   9   6       16.75        5.32     15.26 o 
  -9   9   6       11.01        0.27      7.68 o 
  -8   9   6       36.32        0.21     14.12 o 
  -7   9   6       36.34       13.30     20.23 o 
  -6   9   6       54.14       16.02     16.48 o 
  -5   9   6       68.41       83.86     17.72 o 
  -4   9   6      128.91      138.75     13.55 o 
  -3   9   6      215.90      253.98     17.38 o 
  -2   9   6      244.26      292.05     16.67 o 
  -1   9   6      389.67      408.30     22.15 o 
   0   9   6      114.33      140.00      9.47 o 
   1   9   6      513.20      535.98     17.23 o 
   2   9   6      222.42      242.16      9.87 o 
   3   9   6      199.63      220.35     13.20 o 
   4   9   6      114.69      120.65     11.08 o 
   5   9   6       59.26       65.11      8.03 o 
   6   9   6       41.95       44.20      5.22 o 
   7   9   6       36.30       31.12     11.02 o 
   8   9   6       36.53       13.21      9.42 o 
   9   9   6       11.00        0.67     11.48 o 
  10   9   6       16.75        0.87     20.80 o 
  -9  10   6        2.21       -1.53     10.18 o 
  -8  10   6       17.44        1.38      8.09 o 
  -7  10   6       71.36       -0.56     12.87 o 
  -6  10   6       39.56       13.42     17.34 o 
  -5  10   6       42.24       11.83     22.03 o 
  -4  10   6      139.20      155.76     14.14 o 
  -3  10   6      306.71      336.50     20.10 o 
  -2  10   6      176.71      181.10     15.37 o 
  -1  10   6      150.56      187.23     14.35 o 
   0  10   6      130.02      154.13     13.01 o 
   1  10   6      164.25      187.64      9.70 o 
   2  10   6      160.27      158.08      9.75 o 
   3  10   6      291.72      329.88     22.24 o 
   4  10   6      135.86      156.47     15.89 o 
   5  10   6       36.32       36.60      6.95 o 
   6  10   6       46.95       43.84      6.34 o 
   7  10   6       66.93        5.65      5.56 o 
   8  10   6       11.20       -1.71     13.88 o 
   9  10   6        1.78       -2.18     19.19 o 
  -8  11   6       27.10       21.43     17.24 o 
  -7  11   6       27.50       11.40     12.82 o 
  -6  11   6       52.35       34.90     32.57 o 
  -5  11   6       75.63       34.79     30.58 o 
  -4  11   6       20.63       23.76      9.15 o 
  -3  11   6      121.05      160.23     17.31 o 
  -2  11   6      245.85      329.11     20.83 o 
  -1  11   6       42.71       41.81      9.87 o 
   0  11   6       43.18       51.08      8.49 o 
   1  11   6       25.21       31.48      5.42 o 
   2  11   6      271.34      347.03     11.19 o 
   3  11   6      121.72      152.17     16.86 o 
   4  11   6       24.42       13.45     11.48 o 
   5  11   6       76.76       81.83     15.02 o 
   6  11   6       66.24       -3.85     17.37 o 
   7  11   6       29.07       -1.66     16.00 o 
   8  11   6       25.10       -1.42     29.43 o 
  -7  12   6       16.09       18.10     16.56 o 
  -6  12   6       23.96       22.57     22.07 o 
  -5  12   6        8.96       -1.24      6.72 o 
  -4  12   6        2.73        3.15      4.41 o 
  -3  12   6       38.23       41.19      9.12 o 
  -2  12   6       77.36       95.43     17.22 o 
  -1  12   6      103.33      150.39     17.45 o 
   0  12   6        7.78        4.43      4.64 o 
   1  12   6      116.77      154.15      9.34 o 
   2  12   6       61.32       64.18     16.12 o 
   3  12   6       33.11       24.32     19.06 o 
   4  12   6        4.59        2.61      6.27 o 
   5  12   6        4.13       -0.02      6.44 o 
   6  12   6       23.64       12.90     12.95 o 
   7  12   6       17.44        1.80     28.57 o 
  -6  13   6       27.29       30.23     24.14 o 
  -5  13   6       14.27       23.09     14.54 o 
  -4  13   6       11.21        5.16     13.19 o 
  -3  13   6       14.14       10.71      7.08 o 
  -2  13   6       82.58       74.73     31.71 o 
  -1  13   6       14.60        3.68      6.93 o 
   0  13   6        3.86        6.70      4.24 o 
   1  13   6       13.93       20.71      8.72 o 
   2  13   6       66.48       78.75     16.76 o 
   3  13   6       16.14       20.08     11.51 o 
   4  13   6       12.36       12.78     10.72 o 
   5  13   6       14.07        5.76     16.73 o 
   6  13   6       25.48       75.15     38.62 o 
  -4  14   6       19.83        1.04     14.97 o 
  -3  14   6       21.93       -1.55     10.81 o 
  -2  14   6        3.79       -5.56      6.11 o 
  -1  14   6       17.61       14.09      6.20 o 
   0  14   6       59.64       89.20     30.14 o 
   1  14   6       20.50       13.61      9.47 o 
   2  14   6        4.09        0.41     10.32 o 
   3  14   6       18.31       22.32     11.69 o 
   4  14   6       21.94       26.12     12.99 o 
  -1  15   6       13.08        7.39     14.08 o 
   0  15   6       10.40       10.19      9.39 o 
   1  15   6       15.77        8.78     12.44 o 
   1   0   7      920.46      827.67     24.84 o 
   2   0   7      620.55      553.45     24.57 o 
   3   0   7     3325.29     2851.55     81.65 o 
   4   0   7       51.68       59.54      8.07 o 
   5   0   7      284.30      303.09      9.16 o 
   6   0   7       11.22        8.93      2.41 o 
   7   0   7      341.62      385.10     21.41 o 
   8   0   7        1.30        4.07      6.14 o 
   9   0   7        1.00        2.25      5.57 o 
  10   0   7       28.35       30.92     13.23 o 
  11   0   7        6.39       31.39     15.89 o 
  12   0   7        0.16        7.61     11.27 o 
 -12   1   7        9.65       39.27     17.83 o 
 -11   1   7       15.32       18.76     11.32 o 
 -10   1   7       31.34       33.47     12.47 o 
  -9   1   7       69.65       79.74     14.05 o 
  -8   1   7      272.83      310.79     22.77 o 
  -7   1   7        1.26        6.43      5.53 o 
  -6   1   7      618.04      608.53     29.90 o 
  -5   1   7      208.80      192.78     15.20 o 
  -4   1   7     1317.99     1210.03     25.02 o 
  -3   1   7      680.72      618.10     22.75 o 
  -2   1   7     4062.57     3923.90     98.58 o 
  -1   1   7       24.58       17.72      4.07 o 
   0   1   7        3.98        5.15      3.06 o 
   1   1   7       23.25       16.97      3.98 o 
   2   1   7     4052.47     3986.76     99.54 o 
   3   1   7      670.52      626.02     21.23 o 
   4   1   7     1310.65     1193.12     33.80 o 
   5   1   7      232.95      214.54      9.94 o 
   6   1   7      661.34      653.84     19.05 o 
   7   1   7        3.55        8.05      3.42 o 
   8   1   7      243.63      273.67     18.05 o 
   9   1   7       66.79       82.96      9.01 o 
  10   1   7       39.34       53.30     13.22 o 
  11   1   7       18.69       19.62     11.53 o 
  12   1   7       11.09       22.62     13.19 o 
 -12   2   7       21.96       25.21     13.84 o 
 -11   2   7       28.23       24.90     14.08 o 
 -10   2   7       36.08       37.08     13.24 o 
  -9   2   7       87.02       78.25     15.84 o 
  -8   2   7      153.13      174.01     16.35 o 
  -7   2   7      223.58      254.44     16.87 o 
  -6   2   7      218.51      231.91     16.86 o 
  -5   2   7       25.67       35.40      6.62 o 
  -4   2   7      670.00      671.64     27.24 o 
  -3   2   7     2038.56     1769.71     39.15 o 
  -2   2   7      884.27      798.28     17.97 o 
  -1   2   7     2751.12     2669.85     55.00 o 
   0   2   7    12308.65    14860.70    382.64 o 
   1   2   7     2973.76     2940.76     67.29 o 
   2   2   7      858.40      798.28     22.01 o 
   3   2   7     2167.38     1922.35     49.58 o 
   4   2   7      656.33      617.90     21.21 o 
   5   2   7        6.34        5.19      5.73 o 
   6   2   7      213.09      206.51     12.16 o 
   7   2   7      178.60      206.53     13.80 o 
   8   2   7      146.49      160.25     14.58 o 
   9   2   7       75.65       67.05      9.37 o 
  10   2   7       37.47       41.10      9.87 o 
  11   2   7       31.41       31.81     11.26 o 
  12   2   7       21.15       33.77     13.68 o 
 -12   3   7        3.92        8.59      9.85 o 
 -11   3   7        2.02        2.65      5.46 o 
 -10   3   7        8.43        6.93      7.54 o 
  -9   3   7      133.08      170.91     17.78 o 
  -8   3   7       83.05       93.05     13.22 o 
  -7   3   7      167.16      181.15     16.54 o 
  -6   3   7      372.42      351.94     25.35 o 
  -5   3   7     2036.87     2057.44     66.21 o 
  -4   3   7      129.43      142.23     10.78 o 
  -3   3   7     1403.13     1391.77     34.06 o 
  -2   3   7      917.81      883.89     20.37 o 
  -1   3   7     2574.50     2297.58     49.51 o 
   0   3   7        8.19        6.65      2.90 o 
   1   3   7     2796.56     2521.02     58.67 o 
   2   3   7      953.33      924.71     26.84 o 
   3   3   7     1498.58     1477.22     40.50 o 
   4   3   7      101.77      114.56     10.13 o 
   5   3   7     2071.99     2037.46     56.11 o 
   6   3   7      376.61      355.53     13.80 o 
   7   3   7      140.12      152.12     12.26 o 
   8   3   7       81.92       99.70     10.58 o 
   9   3   7      131.32      168.85     12.96 o 
  10   3   7       10.43        3.39      5.01 o 
  11   3   7        1.28       -1.14      3.95 o 
  12   3   7        3.83       13.12      9.08 o 
 -12   4   7        8.47        6.04      8.83 o 
 -11   4   7        9.31       14.35      8.75 o 
 -10   4   7       72.16       59.73     26.00 o 
  -9   4   7        3.77        0.79      6.17 o 
  -8   4   7      162.62      212.66     20.03 o 
  -7   4   7      154.48      151.18     15.18 o 
  -6   4   7      125.20      136.14     12.96 o 
  -5   4   7       28.01       25.35      8.32 o 
  -4   4   7      718.60      691.52     23.86 o 
  -3   4   7      267.40      279.73     11.25 o 
  -2   4   7       11.60       16.94      3.09 o 
  -1   4   7        3.03        8.99      2.94 o 
   0   4   7     1799.81     1526.85     36.13 o 
   1   4   7        3.42        5.70      2.64 o 
   2   4   7       28.21       33.23      4.62 o 
   3   4   7      252.53      262.66     12.60 o 
   4   4   7      816.58      805.54     24.58 o 
   5   4   7       43.10       42.09      5.77 o 
   6   4   7      143.23      157.41     10.72 o 
   7   4   7      163.82      168.38     11.82 o 
   8   4   7      205.75      243.64     15.72 o 
   9   4   7        3.88        8.32      4.76 o 
  10   4   7       67.69       61.46     20.79 o 
  11   4   7        8.94        5.47      8.17 o 
  12   4   7        7.87        4.79      6.28 o 
 -11   5   7        1.31       -0.91      6.95 o 
 -10   5   7       18.19       16.90      7.25 o 
  -9   5   7      148.11      193.05     18.58 o 
  -8   5   7       17.89       19.56      7.54 o 
  -7   5   7       83.49       81.97     10.72 o 
  -6   5   7      446.35      507.99     22.30 o 
  -5   5   7      632.98      641.68     25.21 o 
  -4   5   7       31.26       31.70      7.84 o 
  -3   5   7      110.77      138.23      9.17 o 
  -2   5   7       89.69       74.21      9.24 o 
  -1   5   7      722.78      740.21     19.84 o 
   0   5   7       33.80       44.32      5.43 o 
   1   5   7      659.11      648.28     18.40 o 
   2   5   7      152.71      134.50      7.96 o 
   3   5   7      113.84      138.69      8.18 o 
   4   5   7       44.46       40.02      5.94 o 
   5   5   7      599.23      643.89     23.10 o 
   6   5   7      437.77      503.80     19.05 o 
   7   5   7       99.82      106.27      9.32 o 
   8   5   7       14.15       14.23      7.45 o 
   9   5   7      149.92      202.44     14.54 o 
  10   5   7       21.21        2.01      5.64 o 
  11   5   7        1.36        0.33      3.45 o 
 -11   6   7       29.11       14.04     22.15 o 
 -10   6   7       13.24       -6.05      9.23 o 
  -9   6   7        6.08        2.56      4.70 o 
  -8   6   7       37.18       42.09     15.13 o 
  -7   6   7      310.25      372.30     21.65 o 
  -6   6   7       15.41       18.37      5.74 o 
  -5   6   7      149.26      173.25     13.38 o 
  -4   6   7      842.33      860.51     32.27 o 
  -3   6   7     2118.50     2180.60     63.65 o 
  -2   6   7      411.42      421.67     22.80 o 
  -1   6   7     1025.58     1067.59     32.92 o 
   0   6   7     2185.10     2354.26     50.39 o 
   1   6   7     1123.47     1153.56     25.56 o 
   2   6   7      421.41      396.64     12.74 o 
   3   6   7     2061.79     2100.27     52.79 o 
   4   6   7      852.93      851.76     37.42 o 
   5   6   7      138.68      161.60     10.12 o 
   6   6   7        5.22        5.50      4.12 o 
   7   6   7      274.62      362.05     15.59 o 
   8   6   7       22.41       28.26      6.73 o 
   9   6   7        5.79        4.73      4.67 o 
  10   6   7       12.07       -0.15      5.30 o 
  11   6   7       31.47       21.29     10.60 o 
 -11   7   7        1.94        0.62     11.62 o 
 -10   7   7        6.03        0.61     11.56 o 
  -9   7   7       11.45       -0.41     11.54 o 
  -8   7   7      140.20      168.30     15.80 o 
  -7   7   7       61.45       58.82     20.24 o 
  -6   7   7      661.69      781.09     49.36 o 
  -5   7   7      149.33      159.56     28.75 o 
  -4   7   7      134.71      129.56     14.15 o 
  -3   7   7       80.59       92.42     10.63 o 
  -2   7   7      689.02      699.03     28.62 o 
  -1   7   7       46.82       65.76      8.30 o 
   0   7   7        7.92        6.40      4.01 o 
   1   7   7       52.51       67.63      6.07 o 
   2   7   7      717.16      752.43     19.35 o 
   3   7   7       58.12       71.38      5.56 o 
   4   7   7      161.97      157.11      9.22 o 
   5   7   7      162.43      166.21      9.42 o 
   6   7   7      675.12      839.03     24.66 o 
   7   7   7       65.91       73.73      7.28 o 
   8   7   7      133.29      178.32     11.60 o 
   9   7   7       13.84        7.33      5.53 o 
  10   7   7        5.81        0.36      5.16 o 
  11   7   7        2.28        4.93      5.53 o 
 -10   8   7        1.42        0.56      8.84 o 
  -9   8   7        0.30       -1.75      8.44 o 
  -8   8   7        7.31       -1.05      7.15 o 
  -7   8   7      136.61      144.74     46.51 o 
  -6   8   7       19.34       12.29     13.89 o 
  -5   8   7      108.72      139.17     21.19 o 
  -4   8   7        3.58        4.23      5.44 o 
  -3   8   7      370.85      420.99     24.63 o 
  -2   8   7      128.65      130.62     14.56 o 
  -1   8   7      187.53      212.33     13.75 o 
   0   8   7      298.81      284.76     14.11 o 
   1   8   7      158.69      188.27     10.37 o 
   2   8   7      153.99      149.12      8.18 o 
   3   8   7      350.02      409.09     12.23 o 
   4   8   7        6.91        7.59      2.94 o 
   5   8   7      117.35      129.06      8.84 o 
   6   8   7       27.11       26.96      2.62 o 
   7   8   7      133.68      172.61     13.69 o 
   8   8   7        7.60        1.60      3.75 o 
   9   8   7        0.51        1.61      3.66 o 
  10   8   7        1.10       -0.85      7.66 o 
 -10   9   7        5.65       -0.65      7.90 o 
  -9   9   7       79.41        1.14     11.07 o 
  -8   9   7        8.71       -0.59     11.25 o 
  -7   9   7        0.67       -3.03      9.58 o 
  -6   9   7       75.89       22.14     25.74 o 
  -5   9   7      139.13      153.94     25.55 o 
  -4   9   7      117.29      136.07     16.07 o 
  -3   9   7      216.21      228.10     19.79 o 
  -2   9   7      459.31      573.77     28.74 o 
  -1   9   7       45.94       49.95      7.36 o 
   0   9   7        5.53        5.41      4.19 o 
   1   9   7       16.94       13.17      5.26 o 
   2   9   7      446.93      545.37     18.09 o 
   3   9   7      209.98      215.23      7.26 o 
   4   9   7       95.94      101.99     11.36 o 
   5   9   7      133.89      138.96     10.71 o 
   6   9   7       73.68       86.26      6.53 o 
   7   9   7        0.72       -2.34      4.07 o 
   8   9   7        4.60        2.21      3.98 o 
   9   9   7       78.21        1.15     12.36 o 
  10   9   7        5.07        0.32     11.18 o 
  -9  10   7        0.56       -1.25      9.51 o 
  -8  10   7       38.31       -1.32      9.48 o 
  -7  10   7       29.31        2.38     18.91 o 
  -6  10   7       53.34       23.26     19.00 o 
  -5  10   7        4.62        4.93      8.10 o 
  -4  10   7      151.09      185.32     34.23 o 
  -3  10   7      217.86      261.05     23.98 o 
  -2  10   7       22.71       38.65      9.87 o 
  -1  10   7      316.26      369.27     20.33 o 
   0  10   7      860.06     1051.80     34.89 o 
   1  10   7      326.76      390.72     19.06 o 
   2  10   7       23.04       30.56      4.95 o 
   3  10   7      222.02      234.93     15.64 o 
   4  10   7      143.78      175.56     13.98 o 
   5  10   7        5.49        2.05      3.89 o 
   6  10   7       53.25       32.10     20.42 o 
   7  10   7       31.65       19.93      7.13 o 
   8  10   7       39.80       -2.28     28.67 o 
   9  10   7        0.55        5.92     17.24 o 
  -8  11   7        8.60       -9.15     15.45 o 
  -7  11   7        3.54        4.16     11.12 o 
  -6  11   7        7.45        0.93      9.86 o 
  -5  11   7      121.61      165.08     53.84 o 
  -4  11   7       25.51       13.37      8.12 o 
  -3  11   7       52.57       49.95     15.09 o 
  -2  11   7        3.68        4.07      7.44 o 
  -1  11   7      122.36      178.30     15.78 o 
   0  11   7        4.65        6.92      4.89 o 
   1  11   7      147.80      183.94     12.13 o 
   2  11   7        1.78        1.72      2.31 o 
   3  11   7       52.48       57.65     23.52 o 
   4  11   7       27.64       16.38      9.41 o 
   5  11   7      133.19      184.73     32.26 o 
   6  11   7        8.95        2.36      3.07 o 
   7  11   7        5.58        3.51     20.04 o 
   8  11   7       10.33        0.99     26.77 o 
  -7  12   7        0.56       -2.05     11.10 o 
  -6  12   7        0.78        5.74     12.06 o 
  -5  12   7        3.05       -1.44     11.35 o 
  -4  12   7       68.23       54.74     17.99 o 
  -3  12   7       16.25       11.28      7.79 o 
  -2  12   7       27.59       24.02      8.99 o 
  -1  12   7        2.44        4.08      3.54 o 
   0  12   7      263.47      352.30     19.35 o 
   1  12   7        0.79       -0.56      2.90 o 
   2  12   7       21.18       12.28      3.33 o 
   3  12   7       16.08        9.38      6.88 o 
   4  12   7       51.76       47.26     30.38 o 
   5  12   7        3.97        4.09      5.92 o 
   6  12   7        0.63        2.37     35.62 o 
   7  12   7        0.62       -0.09     20.46 o 
  -6  13   7       31.34       12.06     19.31 o 
  -5  13   7       21.06       16.59     17.75 o 
  -4  13   7       20.24       12.84     13.84 o 
  -3  13   7       16.46       11.41      7.50 o 
  -2  13   7        6.73        6.01      5.94 o 
  -1  13   7       54.12       34.31     14.30 o 
   0  13   7        6.86        3.79      3.90 o 
   1  13   7       57.31       15.09     20.30 o 
   2  13   7        6.68        4.16      6.79 o 
   3  13   7       18.04        2.48      7.09 o 
   4  13   7       16.42       13.78     11.11 o 
   5  13   7       23.75       35.60     18.74 o 
   6  13   7       31.18       21.09     29.43 o 
  -4  14   7        9.48        0.95     10.24 o 
  -3  14   7       54.51       -1.61     27.37 o 
  -2  14   7       13.18        2.04      5.81 o 
  -1  14   7       29.98       23.98      9.10 o 
   0  14   7        1.00        6.73      9.78 o 
   1  14   7       28.07       26.36     11.97 o 
   2  14   7       14.44        8.84      8.89 o 
   3  14   7       57.02       92.72     28.85 o 
   4  14   7       11.74        3.19      9.10 o 
   0   0   8    14632.73    16891.51    725.91 o 
   1   0   8       42.82       35.25      6.74 o 
   2   0   8      137.57      146.54      9.71 o 
   3   0   8      708.25      694.37     26.39 o 
   4   0   8      979.71      860.29     33.11 o 
   5   0   8      231.32      257.97     12.00 o 
   6   0   8       17.29       11.76      2.73 o 
   7   0   8        8.55        8.32      3.15 o 
   8   0   8      518.89      659.55     30.52 o 
   9   0   8       35.84       41.68     12.87 o 
  10   0   8       60.25       65.64     15.82 o 
  11   0   8        5.80        7.42      9.33 o 
  12   0   8        1.41       17.66     13.36 o 
 -12   1   8       14.32       24.96     14.16 o 
 -11   1   8       30.65       22.12     15.91 o 
 -10   1   8      103.02      126.83     21.75 o 
  -9   1   8      171.69      230.74     24.04 o 
  -8   1   8       15.93       16.08      7.07 o 
  -7   1   8       97.68      110.72     14.09 o 
  -6   1   8      209.69      192.95     15.87 o 
  -5   1   8     2074.57     2129.38     67.69 o 
  -4   1   8      351.82      348.26     21.02 o 
  -3   1   8      429.35      364.79     19.21 o 
  -2   1   8      579.20      477.23     26.40 o 
  -1   1   8      399.34      374.20     18.85 o 
   0   1   8      346.44      378.62     14.55 o 
   1   1   8      705.69      666.38     19.24 o 
   2   1   8      709.86      631.82     19.22 o 
   3   1   8      579.32      513.01     19.30 o 
   4   1   8      283.15      284.07     15.31 o 
   5   1   8     2176.67     2139.35     52.94 o 
   6   1   8      233.20      209.38      9.56 o 
   7   1   8      116.64      128.48      8.62 o 
   8   1   8        6.15        3.62      4.11 o 
   9   1   8      203.39      282.12     14.08 o 
  10   1   8      104.50      113.00     19.07 o 
  11   1   8       27.10       42.25     12.69 o 
  12   1   8       13.30       21.27     12.44 o 
 -12   2   8        7.40       14.82      9.76 o 
 -11   2   8       39.51       38.83     17.92 o 
 -10   2   8       51.58       32.94     14.36 o 
  -9   2   8       18.69       29.82      9.69 o 
  -8   2   8       89.04      103.76     17.80 o 
  -7   2   8      311.59      380.17     23.12 o 
  -6   2   8      111.52      133.13     14.04 o 
  -5   2   8      192.70      186.63     13.59 o 
  -4   2   8     1045.20     1023.41     35.97 o 
  -3   2   8      724.21      581.15     23.62 o 
  -2   2   8       30.39       28.92      3.66 o 
  -1   2   8     1741.19     1629.32     35.74 o 
   0   2   8     1405.72     1278.66     30.76 o 
   1   2   8     1915.13     1849.09     45.08 o 
   2   2   8       14.27       13.32      5.54 o 
   3   2   8      685.93      596.98     22.35 o 
   4   2   8      972.56      928.34     32.41 o 
   5   2   8      150.50      143.71     13.42 o 
   6   2   8       95.02       99.67      7.77 o 
   7   2   8      345.01      411.04     16.78 o 
   8   2   8       99.96      126.75     10.95 o 
   9   2   8       24.34       18.95      6.83 o 
  10   2   8       41.40       31.05     10.42 o 
  11   2   8       36.01       48.77     13.61 o 
  12   2   8        6.59       -5.09      7.99 o 
 -12   3   8        6.49        7.62     10.54 o 
 -11   3   8        8.78       11.92      9.94 o 
 -10   3   8       55.58       36.85     21.20 o 
  -9   3   8       21.62       20.60     10.50 o 
  -8   3   8      443.62      501.67     30.78 o 
  -7   3   8      211.05      239.99     22.09 o 
  -6   3   8      636.25      683.91     35.82 o 
  -5   3   8       17.92       21.71      7.90 o 
  -4   3   8      175.22      177.52     12.46 o 
  -3   3   8       69.11       86.84     11.54 o 
  -2   3   8     1941.34     1814.36     39.80 o 
  -1   3   8      235.36      239.39      8.83 o 
   0   3   8        0.66       -1.56      2.25 o 
   1   3   8      183.54      201.42     11.71 o 
   2   3   8     2064.94     2029.96     56.81 o 
   3   3   8       83.07       75.70      8.33 o 
   4   3   8      164.48      174.30     13.48 o 
   5   3   8        7.14        7.89      5.52 o 
   6   3   8      540.46      549.95     23.05 o 
   7   3   8      220.39      258.59     16.56 o 
   8   3   8      484.47      553.16     24.23 o 
   9   3   8       17.21       14.74      8.59 o 
  10   3   8       45.32       29.53     13.85 o 
  11   3   8       11.37       13.56      8.16 o 
  12   3   8        6.73       14.26      9.91 o 
 -11   4   8       69.60       76.74     31.05 o 
 -10   4   8        5.92        7.37     10.48 o 
  -9   4   8       33.04       26.42     12.33 o 
  -8   4   8       33.59       39.65     10.61 o 
  -7   4   8       77.42       99.24     14.30 o 
  -6   4   8      184.01      199.56     16.65 o 
  -5   4   8      119.63      129.40     13.00 o 
  -4   4   8       27.89       33.52      7.06 o 
  -3   4   8     1720.23     1685.96     43.88 o 
  -2   4   8      199.66      214.22     10.28 o 
  -1   4   8     1315.50     1284.00     38.11 o 
   0   4   8        1.57        1.85      2.73 o 
   1   4   8     1177.54     1142.24     34.77 o 
   2   4   8      223.10      232.87     13.19 o 
   3   4   8     1955.16     1935.12     54.23 o 
   4   4   8       33.69       35.20      6.55 o 
   5   4   8      126.61      134.55     12.19 o 
   6   4   8      158.28      161.58     11.78 o 
   7   4   8      101.92      123.63     10.28 o 
   8   4   8       27.77       31.40      8.11 o 
   9   4   8       32.33       44.92      8.86 o 
  10   4   8        4.84        5.33      6.47 o 
  11   4   8       65.32       39.86     18.52 o 
 -11   5   8        4.75       15.19     12.86 o 
 -10   5   8       35.54       38.46     15.36 o 
  -9   5   8       50.68       36.59     21.73 o 
  -8   5   8      143.13      179.59     17.71 o 
  -7   5   8       51.86       52.97      9.63 o 
  -6   5   8      317.44      331.63     19.80 o 
  -5   5   8      164.46      161.39     12.35 o 
  -4   5   8       78.75       81.35      8.24 o 
  -3   5   8      564.90      595.92     20.24 o 
  -2   5   8      702.46      698.55     26.27 o 
  -1   5   8      652.35      689.68     19.66 o 
   0   5   8      215.61      221.51     11.33 o 
   1   5   8      597.66      603.87     19.16 o 
   2   5   8      780.98      707.31     37.92 o 
   3   5   8      630.19      648.54     22.91 o 
   4   5   8       44.88       37.68      8.22 o 
   5   5   8      196.07      199.96     13.96 o 
   6   5   8      330.38      334.36     18.28 o 
   7   5   8       36.36       44.78     10.23 o 
   8   5   8      151.10      190.59     14.72 o 
   9   5   8       43.90       44.81     10.06 o 
  10   5   8       36.41       24.04      9.43 o 
  11   5   8        4.09        1.43      7.40 o 
 -11   6   8        4.17      -10.95     10.95 o 
 -10   6   8       12.00        4.61     12.78 o 
  -9   6   8        2.50        0.65      4.99 o 
  -8   6   8       30.51       33.30     10.24 o 
  -7   6   8      164.31      179.36     12.80 o 
  -6   6   8       64.21       73.08      8.66 o 
  -5   6   8       43.79       52.21     11.40 o 
  -4   6   8      936.45     1098.98     50.17 o 
  -3   6   8      231.54      242.83     16.34 o 
  -2   6   8      394.22      381.37     18.87 o 
  -1   6   8      230.64      232.49     12.52 o 
   0   6   8     1115.75     1143.15     30.26 o 
   1   6   8      247.40      234.96     11.65 o 
   2   6   8      422.42      409.17     16.24 o 
   3   6   8      201.87      253.51     17.88 o 
   4   6   8      957.58     1037.59     33.42 o 
   5   6   8       50.62       61.72      9.93 o 
   6   6   8       86.75       93.76      8.88 o 
   7   6   8      123.17      140.23     12.87 o 
   8   6   8       20.63       27.05      7.79 o 
   9   6   8        2.19        6.57      4.48 o 
  10   6   8       18.38        9.89      8.61 o 
  11   6   8        5.87        1.52      5.31 o 
 -10   7   8        6.91        0.73     16.46 o 
  -9   7   8       65.51        1.90     27.67 o 
  -8   7   8       14.79       -1.73      3.17 o 
  -7   7   8       30.26       30.58     10.10 o 
  -6   7   8       25.64       31.71     16.37 o 
  -5   7   8      822.82      922.76     53.92 o 
  -4   7   8       20.42       21.48      7.25 o 
  -3   7   8      242.46      266.24     16.41 o 
  -2   7   8       50.81       64.76      8.91 o 
  -1   7   8      503.92      561.76     22.88 o 
   0   7   8      142.00      152.24     10.01 o 
   1   7   8      543.96      591.44     18.50 o 
   2   7   8       58.00       67.33      6.14 o 
   3   7   8      159.87      187.15      9.32 o 
   4   7   8       13.70       11.25      4.16 o 
   5   7   8      932.38     1122.47     34.97 o 
   6   7   8       24.64       36.31      7.20 o 
   7   7   8       41.80       45.22      7.74 o 
   8   7   8       19.06       16.42      4.81 o 
   9   7   8       64.65       51.71     13.92 o 
  10   7   8        7.43        4.76      6.60 o 
 -10   8   8        1.40       -0.18     13.58 o 
  -9   8   8        6.73       -0.35     11.72 o 
  -8   8   8       67.95        2.67     14.26 o 
  -7   8   8       10.69        3.28      9.59 o 
  -6   8   8       18.50        3.36     10.08 o 
  -5   8   8       33.35       50.64     15.17 o 
  -4   8   8      263.80      330.31     25.18 o 
  -3   8   8       63.70       76.04     10.64 o 
  -2   8   8       35.42       39.69      8.34 o 
  -1   8   8      239.93      258.35     14.84 o 
   0   8   8      866.29      975.26     31.68 o 
   1   8   8      232.34      249.28     17.81 o 
   2   8   8       48.92       50.49      6.60 o 
   3   8   8       54.06       58.20      5.68 o 
   4   8   8      238.73      274.65     10.68 o 
   5   8   8       37.48       46.31      5.99 o 
   6   8   8       10.75        8.48      2.19 o 
   7   8   8        5.89        3.38      5.08 o 
   8   8   8       70.46       21.95     16.43 o 
   9   8   8        5.11        4.19      6.83 o 
  10   8   8        1.98       -0.72      4.23 o 
  -9   9   8       19.15        0.88      8.41 o 
  -8   9   8       32.33       -0.04     20.35 o 
  -7   9   8        5.82        2.66     10.45 o 
  -6   9   8       36.42        8.79     14.46 o 
  -5   9   8      174.62      209.90     30.63 o 
  -4   9   8       62.46       59.69     14.77 o 
  -3   9   8      208.65      271.14     22.38 o 
  -2   9   8      206.74      253.41     17.81 o 
  -1   9   8      305.18      393.02     18.57 o 
   0   9   8      364.08      437.68     21.62 o 
   1   9   8      212.14      231.55     16.43 o 
   2   9   8      227.64      275.04     14.43 o 
   3   9   8      221.48      271.44     12.40 o 
   4   9   8       72.58       75.98      5.02 o 
   5   9   8      175.74      183.70     12.86 o 
   6   9   8       35.97       13.34     10.97 o 
   7   9   8        4.55        4.03      5.17 o 
   8   9   8       31.20       27.34      9.85 o 
   9   9   8       16.99        0.42     12.21 o 
  -8  10   8       15.50       -1.71     10.95 o 
  -7  10   8       58.73        2.87     17.03 o 
  -6  10   8       17.17        2.09     10.31 o 
  -5  10   8       39.09       24.81     19.94 o 
  -4  10   8       43.70       27.86     14.85 o 
  -3  10   8      151.91      190.21     20.67 o 
  -2  10   8       10.44       11.66      7.38 o 
  -1  10   8      347.13      455.23     22.66 o 
   0  10   8       83.08      133.93     12.75 o 
   1  10   8      312.54      406.69     23.17 o 
   2  10   8       13.76       13.55      4.54 o 
   3  10   8      152.01      182.21      7.33 o 
   4  10   8       47.91       59.18     11.24 o 
   5  10   8       48.60       55.24     10.54 o 
   6  10   8       15.01        4.06      6.50 o 
   7  10   8       68.06       28.85     12.98 o 
   8  10   8       20.32        0.08     12.21 o 
  -8  11   8       14.76        1.41      8.24 o 
  -7  11   8        2.19        2.81     11.38 o 
  -6  11   8       69.65       26.43     28.88 o 
  -5  11   8       11.30       12.06     13.43 o 
  -4  11   8       32.18       35.08     13.12 o 
  -3  11   8       10.26        9.32      6.76 o 
  -2  11   8      140.45      192.45     16.11 o 
  -1  11   8       27.65       37.29      8.54 o 
   0  11   8       43.09       39.29      8.49 o 
   1  11   8       21.78       28.46      6.33 o 
   2  11   8      139.28      168.48     13.55 o 
   3  11   8        7.95        7.14      4.16 o 
   4  11   8       32.48       42.30      9.25 o 
   5  11   8       13.35        5.65     11.25 o 
   6  11   8       64.57       33.88     18.92 o 
   7  11   8        1.97        0.81     18.57 o 
   8  11   8       17.11       -4.97     16.87 o 
  -6  12   8        5.99       -0.25      8.86 o 
  -5  12   8       23.53        9.01     17.58 o 
  -4  12   8        6.23       10.10      6.64 o 
  -3  12   8       66.65       76.60     25.83 o 
  -2  12   8       24.20       28.43      8.50 o 
  -1  12   8       53.66       44.41     10.67 o 
   0  12   8       41.80       35.80      7.82 o 
   1  12   8       57.72       60.64      9.36 o 
   2  12   8       28.40       21.53     11.30 o 
   3  12   8       57.50       47.82     26.30 o 
   4  12   8        5.59        0.72      5.85 o 
   5  12   8       20.05       28.88     15.13 o 
   6  12   8        4.93       -0.95     16.68 o 
  -5  13   8       40.14       55.43     32.64 o 
  -4  13   8        3.44        7.90      8.77 o 
  -3  13   8       16.15        7.08      8.60 o 
  -2  13   8       37.66       24.62     12.45 o 
  -1  13   8        8.18        7.00      5.94 o 
   0  13   8        5.68        2.76      4.04 o 
   1  13   8        6.69        9.07      8.73 o 
   2  13   8       48.89       38.52     21.79 o 
   3  13   8       20.78       23.93     12.70 o 
   4  13   8        2.52       -3.50      6.99 o 
   5  13   8       37.67       68.53     41.66 o 
  -3  14   8       13.17        0.65     10.64 o 
  -2  14   8        2.83        7.15      6.70 o 
  -1  14   8        1.80        0.33      3.81 o 
   0  14   8       52.38       58.63     21.26 o 
   1  14   8        0.58       -3.51      6.97 o 
   2  14   8        3.11       10.47      7.58 o 
   3  14   8       13.86       31.59     14.10 o 
   1   0   9       67.48       45.68      7.74 o 
   2   0   9     1555.11     1481.38     42.96 o 
   3   0   9     1659.27     1517.41     56.72 o 
   4   0   9        9.14       -1.25      3.74 o 
   5   0   9      128.23      121.70      8.63 o 
   6   0   9      141.96      148.79      8.75 o 
   7   0   9      523.17      522.98     17.95 o 
   8   0   9       30.56       20.18      8.75 o 
   9   0   9       43.70       40.94     14.04 o 
  10   0   9       70.39       55.05     31.11 o 
  11   0   9       43.75       64.55     16.47 o 
  12   0   9       16.45       20.27     14.26 o 
 -12   1   9       13.39       42.57     14.51 o 
 -11   1   9       55.58       30.73     19.76 o 
 -10   1   9       26.66       16.96     10.99 o 
  -9   1   9       10.57       13.32      7.00 o 
  -8   1   9       63.84       77.81     13.49 o 
  -7   1   9      275.04      307.78     20.68 o 
  -6   1   9      288.66      306.64     21.53 o 
  -5   1   9      195.93      191.11     15.49 o 
  -4   1   9       97.84      111.16     12.12 o 
  -3   1   9      545.90      480.93     26.38 o 
  -2   1   9     1940.64     1811.26     50.14 o 
  -1   1   9      385.86      361.62     15.08 o 
   0   1   9      203.44      194.73     11.88 o 
   1   1   9      226.57      215.65     17.61 o 
   2   1   9     1815.09     1700.49     48.04 o 
   3   1   9      512.11      480.54     23.54 o 
   4   1   9       72.81       82.35     10.74 o 
   5   1   9      224.47      211.17     16.66 o 
   6   1   9      390.66      390.23     13.40 o 
   7   1   9      285.97      321.93     13.86 o 
   8   1   9       66.26       86.68      7.89 o 
   9   1   9        7.44        7.76      3.40 o 
  10   1   9       29.21       30.67     12.01 o 
  11   1   9       58.16       69.62     18.23 o 
  12   1   9        8.82        9.86     17.52 o 
 -11   2   9        5.71        3.40      9.98 o 
 -10   2   9        1.40       -2.56      6.78 o 
  -9   2   9        5.02        8.44     10.22 o 
  -8   2   9      150.76      180.90     21.01 o 
  -7   2   9       20.53       23.13      9.24 o 
  -6   2   9      129.59      149.15     16.73 o 
  -5   2   9      371.13      372.53     21.39 o 
  -4   2   9       79.53       61.96      9.72 o 
  -3   2   9      492.90      419.89     12.61 o 
  -2   2   9     1585.71     1454.00     33.24 o 
  -1   2   9      962.81      900.74     29.74 o 
   0   2   9     2271.46     2050.54     49.73 o 
   1   2   9      745.53      759.63     43.33 o 
   2   2   9     1448.64     1348.14     39.55 o 
   3   2   9      388.10      349.26     18.84 o 
   4   2   9       71.85       76.27      9.85 o 
   5   2   9      435.32      420.72     20.80 o 
   6   2   9      146.90      171.74     11.86 o 
   7   2   9       17.59       23.39      5.92 o 
   8   2   9      143.49      184.99     14.88 o 
   9   2   9       12.25       17.31      7.41 o 
  10   2   9        3.75        3.26      4.37 o 
  11   2   9        5.42       17.64     10.79 o 
 -11   3   9        1.53       -1.73      8.50 o 
 -10   3   9       30.63       18.24     10.73 o 
  -9   3   9       52.37       29.47     18.83 o 
  -8   3   9      288.68      336.29     24.40 o 
  -7   3   9        8.01        9.46      9.27 o 
  -6   3   9       29.68       31.20      8.41 o 
  -5   3   9      911.06      926.21     35.33 o 
  -4   3   9      286.34      299.42     20.93 o 
  -3   3   9      319.97      298.63      9.45 o 
  -2   3   9      229.12      228.25     10.45 o 
  -1   3   9     1572.51     1425.58     34.58 o 
   0   3   9      280.07      225.05     11.31 o 
   1   3   9     1769.56     1768.09     53.76 o 
   2   3   9      169.67      192.59     15.97 o 
   3   3   9      217.32      213.61     17.70 o 
   4   3   9      330.32      356.68     18.91 o 
   5   3   9      801.60      827.08     34.87 o 
   6   3   9       22.03       21.55      6.06 o 
   7   3   9        6.14        7.50      4.46 o 
   8   3   9      267.37      328.07     17.75 o 
   9   3   9       49.53       70.39     10.96 o 
  10   3   9       28.61       14.58      6.94 o 
  11   3   9        1.89        7.01      7.45 o 
 -11   4   9        2.34       -4.83      5.84 o 
 -10   4   9       54.66       43.34     24.34 o 
  -9   4   9       33.40       24.88     14.01 o 
  -8   4   9       99.08      123.34     37.79 o 
  -7   4   9      122.04      148.22     17.03 o 
  -6   4   9      222.58      248.53     19.26 o 
  -5   4   9      378.28      376.67     20.22 o 
  -4   4   9      990.32      998.31     35.69 o 
  -3   4   9      419.39      439.30     19.29 o 
  -2   4   9      233.69      232.62     11.90 o 
  -1   4   9      288.26      280.69     11.44 o 
   0   4   9     1622.49     1524.76     45.13 o 
   1   4   9      230.81      213.62     13.34 o 
   2   4   9      272.09      286.08     15.37 o 
   3   4   9      371.15      382.41     18.92 o 
   4   4   9      982.51      978.45     38.10 o 
   5   4   9      326.38      327.33     19.36 o 
   6   4   9      200.48      224.15     16.20 o 
   7   4   9      116.62      137.56     12.88 o 
   8   4   9      127.22      177.41     14.55 o 
   9   4   9       33.77       37.79      9.71 o 
  10   4   9       54.06       45.91     17.45 o 
  11   4   9        3.02        5.54      5.16 o 
 -11   5   9        5.18        2.65     11.84 o 
 -10   5   9       15.26        8.67     10.98 o 
  -9   5   9       47.30       56.58     32.70 o 
  -8   5   9      140.71      140.91     41.52 o 
  -7   5   9       53.83       47.08     15.87 o 
  -6   5   9      189.82      209.53     24.45 o 
  -5   5   9      314.13      361.07     27.49 o 
  -4   5   9      453.81      463.83     19.12 o 
  -3   5   9      157.37      166.26     12.16 o 
  -2   5   9       33.70       30.61      4.91 o 
  -1   5   9      543.92      472.87     34.25 o 
   0   5   9      402.47      417.42     21.13 o 
   1   5   9      517.67      467.29     19.72 o 
   2   5   9       20.34       21.47      6.58 o 
   3   5   9      209.30      222.96     13.70 o 
   4   5   9      419.91      420.33     20.34 o 
   5   5   9      260.25      299.49     18.42 o 
   6   5   9      206.92      237.29     17.19 o 
   7   5   9       59.93       60.17      9.08 o 
   8   5   9      142.70      160.25     15.67 o 
   9   5   9       46.93       51.27     11.48 o 
  10   5   9       18.40       11.09      7.31 o 
  11   5   9        6.10       -4.55      5.91 o 
 -10   6   9        3.68       -9.67     11.34 o 
  -9   6   9        1.21        0.36      4.37 o 
  -8   6   9       54.00       21.55     13.83 o 
  -7   6   9       43.68       48.66     17.44 o 
  -6   6   9       22.61       23.46      8.47 o 
  -5   6   9      150.33      148.84     13.57 o 
  -4   6   9       36.34       40.51      6.97 o 
  -3   6   9      715.51      753.36     28.48 o 
  -2   6   9       91.68       89.66     12.20 o 
  -1   6   9      290.44      321.44     20.50 o 
   0   6   9      194.91      221.87     16.96 o 
   1   6   9      285.87      303.10     14.73 o 
   2   6   9      102.33       99.93      7.82 o 
   3   6   9      654.41      698.45     27.79 o 
   4   6   9       44.12       43.13      7.93 o 
   5   6   9      179.49      186.15     18.30 o 
   6   6   9       12.78       18.24      6.51 o 
   7   6   9       48.84       66.42     10.67 o 
   8   6   9       57.26       46.81     11.45 o 
   9   6   9        0.31        2.23      3.90 o 
  10   6   9        3.64        8.27      7.05 o 
 -10   7   9        8.27       -0.69     24.68 o 
  -9   7   9        4.54        0.66     14.72 o 
  -8   7   9       17.29       -2.03     15.55 o 
  -7   7   9      137.56      156.35     49.90 o 
  -6   7   9       81.79       91.61     29.54 o 
  -5   7   9       59.32       56.51     18.28 o 
  -4   7   9       28.34       21.63     10.76 o 
  -3   7   9       69.51       68.25     10.81 o 
  -2   7   9      785.42      859.55     31.78 o 
  -1   7   9      184.56      198.72     14.51 o 
   0   7   9       53.24       47.36      7.65 o 
   1   7   9      190.86      214.22     11.25 o 
   2   7   9      693.91      749.95     24.39 o 
   3   7   9       58.21       65.41      6.51 o 
   4   7   9       48.38       53.09      7.29 o 
   5   7   9       57.57       73.36      9.31 o 
   6   7   9       81.21      100.66     10.34 o 
   7   7   9      136.80      172.50     20.31 o 
   8   7   9       10.97        9.25      4.20 o 
   9   7   9        4.05        2.87      6.49 o 
  10   7   9        8.91        6.27      8.84 o 
  -9   8   9        4.22        1.38     17.07 o 
  -8   8   9       18.69        0.04     12.49 o 
  -7   8   9      127.46       76.60     58.16 o 
  -6   8   9       94.91       40.41     33.27 o 
  -5   8   9       52.35       25.21     21.13 o 
  -4   8   9       75.84       82.27     14.99 o 
  -3   8   9      114.82      124.12     14.67 o 
  -2   8   9      247.29      297.75     20.01 o 
  -1   8   9      335.41      400.76     21.01 o 
   0   8   9       20.75       29.19      8.19 o 
   1   8   9      321.00      377.20     17.66 o 
   2   8   9      264.22      327.13     14.61 o 
   3   8   9      125.59      151.52     10.37 o 
   4   8   9       59.84       78.08      7.27 o 
   5   8   9       45.39       48.19      6.48 o 
   6   8   9       86.62      112.55      7.58 o 
   7   8   9      135.91      185.94     17.45 o 
   8   8   9       18.72       12.89      7.54 o 
   9   8   9        4.38        5.01      6.88 o 
  -9   9   9       10.07       -2.96     11.13 o 
  -8   9   9        9.58       -1.90     14.98 o 
  -7   9   9       28.32        3.47     17.98 o 
  -6   9   9       57.74       19.52     22.76 o 
  -5   9   9       50.85       15.68     19.14 o 
  -4   9   9       38.46       22.48     14.87 o 
  -3   9   9      218.89      280.43     20.06 o 
  -2   9   9       69.78       84.10     11.15 o 
  -1   9   9      217.66      274.29     19.33 o 
   0   9   9      163.80      159.11     12.81 o 
   1   9   9      207.48      249.61     16.33 o 
   2   9   9       61.23       74.91      8.07 o 
   3   9   9      236.33      306.45     13.75 o 
   4   9   9       33.96       31.86      3.55 o 
   5   9   9       54.59       60.46      5.11 o 
   6   9   9       51.82       26.69     14.95 o 
   7   9   9       37.92       20.54      9.78 o 
   8   9   9       10.84       11.37      8.65 o 
   9   9   9       10.64       -3.23      5.53 o 
  -8  10   9        4.31        0.82      8.12 o 
  -7  10   9        1.81        1.93     11.72 o 
  -6  10   9       23.60       11.55     16.18 o 
  -5  10   9       27.35       14.85     12.97 o 
  -4  10   9       48.05       28.06     17.26 o 
  -3  10   9       66.85       65.91     19.38 o 
  -2  10   9       68.04       81.68     12.67 o 
  -1  10   9       33.18       39.89     11.29 o 
   0  10   9      280.11      359.14     21.33 o 
   1  10   9       35.64       47.87     10.19 o 
   2  10   9       88.02      106.63      9.39 o 
   3  10   9       74.40       83.10      6.68 o 
   4  10   9       62.26       61.02      9.65 o 
   5  10   9       22.41       13.29      5.19 o 
   6  10   9       19.03       12.99      9.22 o 
   7  10   9        1.55       -6.29      6.29 o 
   8  10   9        4.89       -3.68     12.48 o 
  -7  11   9        3.47        9.19     13.31 o 
  -6  11   9       16.80        2.59     12.46 o 
  -5  11   9       44.95       27.04     19.95 o 
  -4  11   9       54.93       48.87     15.49 o 
  -3  11   9       47.58       56.63     12.48 o 
  -2  11   9       20.88       20.45      8.64 o 
  -1  11   9       66.20       68.95     11.73 o 
   0  11   9       40.08       52.19      9.86 o 
   1  11   9       81.76       94.45     11.88 o 
   2  11   9       23.04       26.14      5.73 o 
   3  11   9       41.78       58.83     14.10 o 
   4  11   9       64.06       52.44     21.13 o 
   5  11   9       44.89       25.87     17.18 o 
   6  11   9       14.95        3.64     11.27 o 
   7  11   9        1.82       -1.04     28.19 o 
  -6  12   9        8.66        8.40     13.33 o 
  -5  12   9       12.88       10.88     13.23 o 
  -4  12   9       62.01       55.68     19.69 o 
  -3  12   9       16.33       19.66      9.01 o 
  -2  12   9        5.75        4.22      5.50 o 
  -1  12   9       64.81       52.85     18.61 o 
   0  12   9        5.18        8.93      7.40 o 
   1  12   9       62.14       79.62      8.41 o 
   2  12   9        6.93        0.55      6.32 o 
   3  12   9       13.55       16.23     11.24 o 
   4  12   9       64.43       96.55     15.05 o 
   5  12   9       13.99       -0.22     10.50 o 
   6  12   9        7.11        1.14     27.62 o 
  -4  13   9       13.49       18.37      8.81 o 
  -3  13   9        0.74        5.63      6.38 o 
  -2  13   9       49.83       49.69     15.68 o 
  -1  13   9       16.91       17.02      8.70 o 
   0  13   9       96.73      132.19     23.83 o 
   1  13   9       14.76        1.94     10.35 o 
   2  13   9       52.16       36.82     21.23 o 
   3  13   9        2.61        4.93      8.25 o 
   4  13   9       15.73       21.00     15.76 o 
  -1  14   9       11.93       19.88     14.28 o 
   0  14   9        3.03        3.03      7.72 o 
   1  14   9       10.61       16.82     10.75 o 
   0   0  10     2550.64     2727.47    109.49 o 
   1   0  10      152.70      121.42     11.38 o 
   2   0  10        3.32        4.07      5.00 o 
   3   0  10     1023.23     1052.63     42.21 o 
   4   0  10      398.68      369.73     19.90 o 
   5   0  10      404.42      381.92     21.96 o 
   6   0  10      355.83      397.43     22.41 o 
   7   0  10        9.28        2.64      3.01 o 
   8   0  10       34.11       31.32     10.68 o 
   9   0  10       46.70       38.12     18.31 o 
  10   0  10        7.34        9.86      9.70 o 
  11   0  10        7.42        8.41     10.30 o 
 -11   1  10        1.69        4.45     14.31 o 
 -10   1  10       32.49       19.45     15.43 o 
  -9   1  10       14.41       13.29      9.80 o 
  -8   1  10       95.99      101.83     18.75 o 
  -7   1  10      101.98      115.72     14.34 o 
  -6   1  10      197.13      220.99     17.35 o 
  -5   1  10      161.56      180.17      6.40 o 
  -4   1  10      317.37      318.47     21.99 o 
  -3   1  10      406.59      354.83     27.22 o 
  -2   1  10       62.86       55.67      8.42 o 
  -1   1  10      783.70      880.33     29.97 o 
   0   1  10     2236.98     2242.37     64.32 o 
   1   1  10      680.24      780.73     27.59 o 
   2   1  10       58.82       46.87      8.28 o 
   3   1  10      403.61      387.49     26.01 o 
   4   1  10      338.23      336.67     20.30 o 
   5   1  10      187.44      206.60     17.34 o 
   6   1  10      222.52      225.79     11.69 o 
   7   1  10       97.57      103.94     11.59 o 
   8   1  10       83.02       85.30     10.50 o 
   9   1  10        6.34       10.65      8.96 o 
  10   1  10       38.39       51.78     14.15 o 
  11   1  10        2.74       14.54     11.38 o 
 -11   2  10        1.49        3.50      9.71 o 
 -10   2  10       16.19        9.58     11.21 o 
  -9   2  10       26.94        9.60     13.30 o 
  -8   2  10       81.06       72.80     16.60 o 
  -7   2  10       12.50       24.31     10.69 o 
  -6   2  10      263.92      312.50     22.08 o 
  -5   2  10      447.15      466.13     25.42 o 
  -4   2  10       75.94       80.53      5.30 o 
  -3   2  10      120.93      119.54      6.44 o 
  -2   2  10      582.70      541.26     18.03 o 
  -1   2  10      288.69      298.25     14.90 o 
   0   2  10      170.83      158.96      9.97 o 
   1   2  10      430.98      433.20     19.41 o 
   2   2  10      657.54      641.63     24.12 o 
   3   2  10      122.74      124.12     11.70 o 
   4   2  10       61.42       62.43     10.27 o 
   5   2  10      439.61      444.71     23.86 o 
   6   2  10      265.47      278.40     15.94 o 
   7   2  10       21.08       23.88      7.48 o 
   8   2  10       72.80       92.24      9.71 o 
   9   2  10       30.25       40.92      9.72 o 
  10   2  10       12.13       25.78     10.92 o 
  11   2  10        3.04       10.26      9.90 o 
 -11   3  10        9.99        3.94     10.67 o 
 -10   3  10        7.20        7.89      8.40 o 
  -9   3  10        4.29       -0.90      4.23 o 
  -8   3  10       21.33       17.96      9.32 o 
  -7   3  10       86.65      104.84     20.25 o 
  -6   3  10       39.02       39.12     12.37 o 
  -5   3  10      153.17      163.47     15.89 o 
  -4   3  10      125.55      118.36     14.22 o 
  -3   3  10     1162.55     1098.02     27.38 o 
  -2   3  10      592.09      601.74     19.04 o 
  -1   3  10      406.10      373.46     14.17 o 
   0   3  10     1164.37     1131.43     35.75 o 
   1   3  10      407.70      394.21     17.88 o 
   2   3  10      550.53      559.45     25.57 o 
   3   3  10     1065.88      995.26     37.50 o 
   4   3  10      165.75      155.96     13.93 o 
   5   3  10      162.45      180.72     15.44 o 
   6   3  10       63.46       68.30      8.90 o 
   7   3  10       78.47      109.34     12.51 o 
   8   3  10       15.98       22.33      7.62 o 
   9   3  10        5.30        0.87      2.77 o 
  10   3  10        5.29        4.04      9.05 o 
  11   3  10        9.08       17.87     10.74 o 
 -11   4  10        2.36       -2.58      9.47 o 
 -10   4  10       12.51        5.12      8.73 o 
  -9   4  10        1.69       -0.77      6.17 o 
  -8   4  10       45.49       48.02     16.01 o 
  -7   4  10      187.51      230.76     19.45 o 
  -6   4  10      385.18      462.84     35.10 o 
  -5   4  10       47.71       62.25     13.79 o 
  -4   4  10       74.52       80.37     15.23 o 
  -3   4  10      611.41      641.33     18.15 o 
  -2   4  10      868.01      856.01     26.19 o 
  -1   4  10      197.56      203.14     11.13 o 
   0   4  10       16.91       31.26      9.22 o 
   1   4  10      202.12      203.37     13.68 o 
   2   4  10      777.24      749.04     29.11 o 
   3   4  10      671.06      689.19     27.35 o 
   4   4  10       92.78      104.54     13.22 o 
   5   4  10       43.41       55.14     12.07 o 
   6   4  10      451.26      522.63     29.74 o 
   7   4  10      162.78      185.99     14.02 o 
   8   4  10       33.35       33.87      8.69 o 
   9   4  10        1.75        1.90      4.01 o 
  10   4  10       11.85        9.64      8.09 o 
  11   4  10        2.35       -5.65      8.13 o 
 -10   5  10        6.14       12.45      8.26 o 
  -9   5  10        0.55       -2.16      4.85 o 
  -8   5  10       19.75       16.36     10.98 o 
  -7   5  10      156.66      196.51     19.98 o 
  -6   5  10       84.17       90.41     12.36 o 
  -5   5  10       10.57       13.05      7.35 o 
  -4   5  10       56.42       59.32      9.22 o 
  -3   5  10      872.26      968.62     34.33 o 
  -2   5  10      265.47      295.16     14.44 o 
  -1   5  10      320.32      348.88     17.42 o 
   0   5  10       83.68       80.62      9.49 o 
   1   5  10      349.70      376.60     18.97 o 
   2   5  10      295.67      331.63     18.25 o 
   3   5  10      870.97      944.87     35.15 o 
   4   5  10       71.80       80.11     10.42 o 
   5   5  10       22.86       24.81      8.60 o 
   6   5  10       82.99       91.16     10.71 o 
   7   5  10      166.39      224.83     17.71 o 
   8   5  10       25.40       24.65      8.32 o 
   9   5  10        2.21        2.29      3.58 o 
  10   5  10        6.01        5.29      7.11 o 
 -10   6  10        8.55       -0.67     15.20 o 
  -9   6  10       17.37        0.42     22.01 o 
  -8   6  10       24.36       12.73      8.25 o 
  -7   6  10       51.45       50.56     15.36 o 
  -6   6  10       54.44       62.76     17.29 o 
  -5   6  10      111.39      131.10     13.58 o 
  -4   6  10       26.95       29.13      8.69 o 
  -3   6  10      218.27      224.87     20.61 o 
  -2   6  10      572.19      574.85     42.61 o 
  -1   6  10      414.76      467.24     19.11 o 
   0   6  10       43.90       40.83      8.18 o 
   1   6  10      338.67      385.46     23.34 o 
   2   6  10      543.34      656.63     29.77 o 
   3   6  10      271.17      283.00     17.42 o 
   4   6  10       34.46       43.82      8.24 o 
   5   6  10       84.64       92.85     12.56 o 
   6   6  10       59.39       69.89     10.62 o 
   7   6  10       47.75       44.29     10.35 o 
   8   6  10       23.45       23.88      8.35 o 
   9   6  10       16.35       19.45      7.71 o 
  10   6  10        9.10       11.59     11.27 o 
 -10   7  10       12.10        0.49     19.28 o 
  -9   7  10       13.26       -0.17     30.30 o 
  -8   7  10       40.40       -0.33     22.60 o 
  -7   7  10        1.80        4.84      5.03 o 
  -6   7  10       29.58       37.09     12.38 o 
  -5   7  10       44.65       35.41     10.25 o 
  -4   7  10      117.01      132.79     14.30 o 
  -3   7  10       95.70       97.43     12.94 o 
  -2   7  10       38.24       57.88     10.17 o 
  -1   7  10      206.68      222.66     15.98 o 
   0   7  10      709.58      813.15     30.77 o 
   1   7  10      224.30      264.55     14.74 o 
   2   7  10       44.17       72.32     10.98 o 
   3   7  10      100.08      122.66     12.05 o 
   4   7  10      101.27      120.33     14.99 o 
   5   7  10       26.80       18.58      9.47 o 
   6   7  10       16.87       23.86      7.29 o 
   7   7  10        0.22       -0.29      5.30 o 
   8   7  10       41.99       29.40     10.80 o 
   9   7  10       11.68        8.03      8.86 o 
  10   7  10        8.56        6.46      9.79 o 
  -9   8  10       44.41        0.66     27.77 o 
  -8   8  10       25.05       -6.42     28.13 o 
  -7   8  10       44.13        2.03      8.39 o 
  -6   8  10       20.38       10.01     12.82 o 
  -5   8  10      176.40      183.52     63.29 o 
  -4   8  10      132.63      124.08     20.59 o 
  -3   8  10       72.53       93.15     12.32 o 
  -2   8  10        5.64        9.47      6.49 o 
  -1   8  10      184.79      225.32     18.60 o 
   0   8  10      150.92      175.01     13.52 o 
   1   8  10      244.71      306.05     15.18 o 
   2   8  10        7.88        8.17      5.28 o 
   3   8  10       69.81       83.45      7.46 o 
   4   8  10      121.92      129.00     12.77 o 
   5   8  10      166.73      215.44     14.44 o 
   6   8  10       20.93       18.79      5.39 o 
   7   8  10       53.19        2.13      9.09 o 
   8   8  10       30.14       23.86     10.84 o 
   9   8  10       47.56       31.58     14.16 o 
  -8   9  10       14.02       -2.44     11.33 o 
  -7   9  10       10.29        1.68     11.13 o 
  -6   9  10       13.56       -0.31      9.78 o 
  -5   9  10       20.34        3.58     15.14 o 
  -4   9  10      151.58      194.89     20.69 o 
  -3   9  10       23.64       23.92      9.07 o 
  -2   9  10      114.99      133.52     15.45 o 
  -1   9  10       24.78       40.49      9.00 o 
   0   9  10      157.39      235.08     17.17 o 
   1   9  10       20.78       26.38      8.10 o 
   2   9  10      122.31      139.40     11.42 o 
   3   9  10       20.78       24.65      4.96 o 
   4   9  10      144.92      188.98      9.78 o 
   5   9  10       18.83       21.52      5.24 o 
   6   9  10        8.98        6.16      7.32 o 
   7   9  10       11.47        4.26      8.70 o 
   8   9  10        7.99        7.89      7.54 o 
  -8  10  10        2.84       -1.22     10.83 o 
  -7  10  10       14.32        1.65      8.49 o 
  -6  10  10       25.75       11.05     16.94 o 
  -5  10  10       30.02       13.17     14.66 o 
  -4  10  10        9.18        6.38      8.09 o 
  -3  10  10       42.59       33.95     11.14 o 
  -2  10  10       96.26      138.06     16.74 o 
  -1  10  10       47.34       61.97     11.53 o 
   0  10  10        0.36       -1.34      3.75 o 
   1  10  10       61.62       80.34     10.98 o 
   2  10  10       94.10      118.02     14.37 o 
   3  10  10       38.19       37.34      7.88 o 
   4  10  10        7.26        6.57      2.96 o 
   5  10  10       28.52       25.14     17.85 o 
   6  10  10       25.90       15.16     11.92 o 
   7  10  10       11.35        0.60      5.27 o 
   8  10  10        1.96        4.25      7.50 o 
  -7  11  10       35.03       27.91     23.22 o 
  -6  11  10       10.35        6.01     13.25 o 
  -5  11  10        1.04        4.94      8.10 o 
  -4  11  10        2.86        0.31      8.05 o 
  -3  11  10       54.64       55.99     13.05 o 
  -2  11  10       29.75       21.08     11.38 o 
  -1  11  10       39.21       41.23     10.47 o 
   0  11  10        1.31        2.19      4.02 o 
   1  11  10       30.15       42.55      8.33 o 
   2  11  10       26.62       28.36      6.81 o 
   3  11  10       55.31       73.69     12.38 o 
   4  11  10        1.70        5.06      6.14 o 
   5  11  10        2.47        0.08      7.57 o 
   6  11  10       11.83        5.96      9.30 o 
   7  11  10       34.24       -3.32     40.00 o 
  -5  12  10        1.80        9.73      9.54 o 
  -4  12  10        7.81        7.39     10.09 o 
  -3  12  10       16.61       19.30      9.07 o 
  -2  12  10       61.31       76.63     17.09 o 
  -1  12  10        2.47        6.77      5.31 o 
   0  12  10       18.48        4.09      5.57 o 
   1  12  10        0.94       -0.73      3.59 o 
   2  12  10       55.28       51.56     29.50 o 
   3  12  10       17.30       17.41     11.75 o 
   4  12  10        6.45       -3.89     15.28 o 
   5  12  10        2.88       -0.75      7.82 o 
  -3  13  10       11.53       13.14      7.67 o 
  -2  13  10        3.08       10.98      6.96 o 
  -1  13  10       82.87      101.83     17.07 o 
   0  13  10        6.15        4.80      5.14 o 
   1  13  10       85.29       97.70     45.08 o 
   2  13  10        3.24        5.56      8.29 o 
   3  13  10        6.86        5.23      9.21 o 
   1   0  11        3.86        1.36      3.98 o 
   2   0  11     1497.85     1574.76     51.93 o 
   3   0  11       77.81       64.39     12.22 o 
   4   0  11        8.22       12.55      7.45 o 
   5   0  11        3.44        4.41      5.58 o 
   6   0  11      153.96      158.07     12.57 o 
   7   0  11       22.65       14.42      8.90 o 
   8   0  11       16.36       24.17     10.84 o 
   9   0  11        8.37        9.49     10.13 o 
  10   0  11       27.43       23.96     13.54 o 
  11   0  11        7.97       20.63     14.02 o 
 -11   1  11       10.62       25.62     15.69 o 
 -10   1  11       25.88       31.69     14.95 o 
  -9   1  11       11.30        4.48      9.87 o 
  -8   1  11       25.35       28.95     10.92 o 
  -7   1  11      108.10      120.60     23.54 o 
  -6   1  11       67.14       85.37     13.91 o 
  -5   1  11       53.79       56.65      3.29 o 
  -4   1  11      331.05      329.52     24.43 o 
  -3   1  11      657.06      616.03     33.40 o 
  -2   1  11      136.05      121.72     13.89 o 
  -1   1  11      359.58      386.18     21.58 o 
   0   1  11      465.10      471.45     22.79 o 
   1   1  11      339.92      358.92     18.11 o 
   2   1  11      136.18      128.69     12.41 o 
   3   1  11      818.66      813.96     36.70 o 
   4   1  11      391.52      393.86     21.68 o 
   5   1  11       47.47       65.18     13.76 o 
   6   1  11       66.15       62.97      7.00 o 
   7   1  11      127.30      150.05     12.96 o 
   8   1  11       24.95       19.84      4.17 o 
   9   1  11       11.34       14.61     11.04 o 
  10   1  11       28.83       29.68     14.55 o 
  11   1  11       14.99       23.19     14.59 o 
 -11   2  11        0.54       -0.77      8.33 o 
 -10   2  11        7.57        2.29      9.20 o 
  -9   2  11       59.78       42.57     20.17 o 
  -8   2  11      203.95      286.30     25.62 o 
  -7   2  11       20.77       21.63      9.22 o 
  -6   2  11      289.19      338.13     23.72 o 
  -5   2  11      590.08      673.95     35.94 o 
  -4   2  11      140.13      152.94      8.46 o 
  -3   2  11      375.94      459.61     44.78 o 
  -2   2  11      539.26      571.24     19.41 o 
  -1   2  11       71.04       71.04      9.36 o 
   0   2  11       94.36      103.82      9.30 o 
   1   2  11       71.51       66.99     10.75 o 
   2   2  11      495.00      515.25     25.69 o 
   3   2  11      432.35      447.24     23.03 o 
   4   2  11      135.69      135.73     15.62 o 
   5   2  11      585.61      645.90     34.72 o 
   6   2  11      256.71      271.80     16.51 o 
   7   2  11       16.03       20.25      5.55 o 
   8   2  11      200.77      249.43     15.62 o 
   9   2  11       63.63       62.25     18.20 o 
  10   2  11        5.83       18.11     10.86 o 
  11   2  11        0.49       -4.58     10.56 o 
 -11   3  11        4.71        8.31      8.90 o 
 -10   3  11        5.11        3.60      9.34 o 
  -9   3  11       12.23       15.44     10.14 o 
  -8   3  11       56.00       25.51     16.79 o 
  -7   3  11      128.57      113.19     42.85 o 
  -6   3  11       26.97       27.86      8.53 o 
  -5   3  11        0.71        1.16      4.92 o 
  -4   3  11      409.33      507.60     21.18 o 
  -3   3  11      129.79      131.35      7.75 o 
  -2   3  11       36.33       51.11      7.21 o 
  -1   3  11      267.79      268.47     13.03 o 
   0   3  11     1678.62     1763.89     50.14 o 
   1   3  11      267.38      287.97     17.64 o 
   2   3  11       27.68       33.96      8.67 o 
   3   3  11      130.51      127.22     13.16 o 
   4   3  11      348.90      390.04     29.62 o 
   5   3  11        1.02        0.57      4.97 o 
   6   3  11        9.28        9.85      5.95 o 
   7   3  11      107.73      112.56     10.61 o 
   8   3  11       59.91       73.82     11.62 o 
   9   3  11       10.76        4.90      8.30 o 
  10   3  11        3.44       10.10      9.97 o 
  11   3  11        6.18        1.42      8.97 o 
 -10   4  11        0.81       -2.43      8.65 o 
  -9   4  11       34.18       21.85     12.57 o 
  -8   4  11       30.45       10.46     10.94 o 
  -7   4  11       14.94       15.11     10.30 o 
  -6   4  11       32.85       34.63     11.17 o 
  -5   4  11      304.13      351.98     23.60 o 
  -4   4  11       23.87       25.82      8.50 o 
  -3   4  11       56.00       52.60      7.30 o 
  -2   4  11       64.69       84.54      7.88 o 
  -1   4  11      358.43      417.01     19.00 o 
   0   4  11        3.49        5.91      4.72 o 
   1   4  11      448.24      507.55     22.45 o 
   2   4  11       57.30       70.54     11.72 o 
   3   4  11       72.23       72.14     10.19 o 
   4   4  11       23.14       19.05      7.79 o 
   5   4  11      328.06      370.60     24.98 o 
   6   4  11       31.04       34.00     10.71 o 
   7   4  11       15.12       21.88      7.74 o 
   8   4  11       29.62       22.58      9.39 o 
   9   4  11       39.99       27.66     11.82 o 
  10   4  11        0.66       -7.54      9.25 o 
 -10   5  11       15.20        6.52      9.69 o 
  -9   5  11        1.54       -0.09      6.52 o 
  -8   5  11       22.94       25.56     12.34 o 
  -7   5  11       25.44       28.21     15.60 o 
  -6   5  11       81.83       71.46     20.75 o 
  -5   5  11       16.33       11.65      6.91 o 
  -4   5  11      205.71      247.22     17.58 o 
  -3   5  11      298.82      322.31     18.74 o 
  -2   5  11      100.12       88.62     11.79 o 
  -1   5  11      289.71      306.39     18.33 o 
   0   5  11      537.33      580.09     25.64 o 
   1   5  11      305.51      306.92     20.96 o 
   2   5  11       94.72       99.40     12.75 o 
   3   5  11      299.10      301.30     19.73 o 
   4   5  11      208.37      241.67     18.20 o 
   5   5  11       14.39       11.67      7.53 o 
   6   5  11      104.22      138.18     15.47 o 
   7   5  11       31.24       26.98      8.44 o 
   8   5  11       26.59       40.10      9.25 o 
   9   5  11        1.57       -0.50      4.14 o 
  10   5  11       17.02       25.59     10.68 o 
 -10   6  11       10.28       -1.76     13.27 o 
  -9   6  11       22.27        1.37     23.58 o 
  -8   6  11       14.34        6.79      7.45 o 
  -7   6  11        4.96        1.99      4.86 o 
  -6   6  11      172.13      214.67     20.01 o 
  -5   6  11      111.65      125.89     27.98 o 
  -4   6  11        4.92        6.64      5.56 o 
  -3   6  11       67.69       84.19     14.59 o 
  -2   6  11      302.67      340.65     18.55 o 
  -1   6  11      137.98      157.24     12.45 o 
   0   6  11      159.78      165.35     18.13 o 
   1   6  11      122.33      144.70     14.40 o 
   2   6  11      307.61      336.16     22.89 o 
   3   6  11       46.89       61.63     10.95 o 
   4   6  11        5.66        5.54      5.63 o 
   5   6  11      109.49      139.44     15.49 o 
   6   6  11      172.87      233.22     24.70 o 
   7   6  11        5.98        2.33      5.00 o 
   8   6  11       11.51       13.35      7.78 o 
   9   6  11       22.04       19.18     10.23 o 
  10   6  11        9.68        7.97      9.96 o 
  -9   7  11        3.26        0.63     19.40 o 
  -8   7  11        5.85        5.24     10.24 o 
  -7   7  11       42.67       30.54     14.42 o 
  -6   7  11       15.57       12.10      7.27 o 
  -5   7  11       53.88       40.61     27.09 o 
  -4   7  11       43.42       36.75     10.99 o 
  -3   7  11      278.94      347.23     25.26 o 
  -2   7  11       50.78       39.84     12.19 o 
  -1   7  11      246.93      316.93     18.82 o 
   0   7  11       99.50      146.32     13.43 o 
   1   7  11      230.27      279.42     20.49 o 
   2   7  11       54.86       55.81     10.35 o 
   3   7  11      304.87      366.13     24.53 o 
   4   7  11       43.92       33.80     15.70 o 
   5   7  11       64.16       84.32     12.62 o 
   6   7  11       14.56        5.44      7.10 o 
   7   7  11       35.61       26.16      9.72 o 
   8   7  11        5.36       -1.17      6.24 o 
   9   7  11        3.07       10.60     12.39 o 
  -9   8  11        2.90        0.35     17.29 o 
  -8   8  11       39.38        6.09     24.16 o 
  -7   8  11        0.05        0.71     11.25 o 
  -6   8  11       67.10       23.28     22.32 o 
  -5   8  11       17.98       10.87      8.10 o 
  -4   8  11       62.95       48.72     17.75 o 
  -3   8  11       15.06       13.05      7.99 o 
  -2   8  11      152.03      208.13     20.50 o 
  -1   8  11        1.51        4.99      5.75 o 
   0   8  11       30.83       43.84      8.13 o 
   1   8  11        2.73        5.41      4.90 o 
   2   8  11      175.97      264.90     18.63 o 
   3   8  11       13.15        8.77      5.87 o 
   4   8  11       69.06       58.18     22.75 o 
   5   8  11       16.63        6.17      5.24 o 
   6   8  11       72.67       30.87     20.23 o 
   7   8  11        0.07        1.74      9.29 o 
   8   8  11       39.62       32.07     17.32 o 
   9   8  11        2.29        4.32      8.06 o 
  -8   9  11       12.83       -3.33     20.75 o 
  -7   9  11       22.18        8.19     16.52 o 
  -6   9  11        1.33       -4.65      7.45 o 
  -5   9  11       24.33       30.96     20.12 o 
  -4   9  11       24.10       19.37      9.44 o 
  -3   9  11      127.46      168.77     17.79 o 
  -2   9  11       26.42       30.64      9.71 o 
  -1   9  11      116.14      163.09     20.25 o 
   0   9  11      345.49      421.73     24.78 o 
   1   9  11      138.07      183.64     15.46 o 
   2   9  11       27.05       24.58      6.87 o 
   3   9  11      123.13      145.84     14.26 o 
   4   9  11       26.57       17.52      8.52 o 
   5   9  11       23.96       18.22      4.93 o 
   6   9  11        1.73        4.45      5.60 o 
   7   9  11       19.12       13.80     11.72 o 
   8   9  11       10.63       14.76     11.39 o 
  -7  10  11        4.22       -1.73      8.84 o 
  -6  10  11       23.15       17.53     12.68 o 
  -5  10  11       51.90       47.75     26.38 o 
  -4  10  11        6.56       14.63     11.20 o 
  -3  10  11       31.97       18.84     11.03 o 
  -2  10  11       33.10       43.13     10.16 o 
  -1  10  11       55.50       64.40     11.79 o 
   0  10  11       40.35       27.02      8.23 o 
   1  10  11       48.03       42.44     10.42 o 
   2  10  11       33.24       32.53      8.63 o 
   3  10  11       31.95       35.19      7.68 o 
   4  10  11        4.32        3.90      9.64 o 
   5  10  11       64.21       35.06     25.08 o 
   6  10  11       27.11       11.55     15.58 o 
   7  10  11        4.46        5.60      8.89 o 
  -6  11  11        8.21        9.71     10.71 o 
  -5  11  11        0.09       -6.25      9.59 o 
  -4  11  11       45.59       35.52     14.61 o 
  -3  11  11        3.22        8.48      7.90 o 
  -2  11  11        8.23        6.30      8.14 o 
  -1  11  11        6.91       12.34      8.67 o 
   0  11  11      138.08      216.33     19.99 o 
   1  11  11        7.28       14.19      6.94 o 
   2  11  11        8.81       12.84      5.52 o 
   3  11  11        3.63        7.57     10.90 o 
   4  11  11       39.09       27.70     22.70 o 
   5  11  11        0.03        3.73     12.47 o 
   6  11  11       10.07        1.35      9.91 o 
  -4  12  11        0.52       -0.20      6.24 o 
  -3  12  11       17.80       34.96     10.27 o 
  -2  12  11        2.38       10.60      8.90 o 
  -1  12  11       43.38       39.89     11.39 o 
   0  12  11        1.79        5.43      5.60 o 
   1  12  11       34.74       30.63      7.87 o 
   2  12  11        4.31        9.41     11.08 o 
   3  12  11       19.48       19.61     17.38 o 
   4  12  11        0.31        4.63      8.53 o 
  -2  13  11        9.01        4.90      7.01 o 
  -1  13  11       11.28       10.74      7.44 o 
   0  13  11       25.87       34.84     14.66 o 
   1  13  11       11.61       18.01     11.12 o 
   2  13  11        6.50        9.64      8.19 o 
   0   0  12      137.00      130.71     20.28 o 
   1   0  12      134.18      120.45     14.81 o 
   2   0  12      140.46      145.60     16.96 o 
   3   0  12        9.14        7.83      6.73 o 
   4   0  12      118.83      140.54     18.43 o 
   5   0  12      309.59      350.07     27.11 o 
   6   0  12        0.13       -1.38      3.03 o 
   7   0  12       14.17       11.52      9.49 o 
   8   0  12       15.54       15.22     11.66 o 
   9   0  12       31.70       19.94     12.10 o 
  10   0  12       16.98        0.01      6.13 o 
 -10   1  12       15.49       14.67     12.31 o 
  -9   1  12       15.99       17.96     11.71 o 
  -8   1  12       54.66       31.88     18.18 o 
  -7   1  12      128.29      123.58     20.90 o 
  -6   1  12        1.08        1.02      6.44 o 
  -5   1  12       81.20       83.64      9.89 o 
  -4   1  12      196.54      208.35     11.10 o 
  -3   1  12      320.31      299.47     24.48 o 
  -2   1  12       54.64       64.44     11.43 o 
  -1   1  12      158.91      154.45     14.52 o 
   0   1  12     1307.89     1246.02     40.55 o 
   1   1  12      134.62      127.10     12.92 o 
   2   1  12       46.84       46.73      9.95 o 
   3   1  12      323.73      318.55     20.46 o 
   4   1  12      246.59      263.24     19.26 o 
   5   1  12       91.22      108.70     16.93 o 
   6   1  12        6.70        8.75      5.02 o 
   7   1  12      129.52      138.21     22.86 o 
   8   1  12       65.26       55.74     25.10 o 
   9   1  12       22.30       21.23     13.94 o 
  10   1  12       12.49       24.30     13.55 o 
 -10   2  12       39.33       45.47     16.82 o 
  -9   2  12       33.83       18.25     12.79 o 
  -8   2  12       14.93       12.24     11.56 o 
  -7   2  12       89.44       71.16     22.00 o 
  -6   2  12       87.14       77.80     23.08 o 
  -5   2  12      277.76      305.03     23.70 o 
  -4   2  12      227.01      218.33     16.43 o 
  -3   2  12       61.07       84.10      9.74 o 
  -2   2  12      539.65      532.46     20.86 o 
  -1   2  12      221.60      215.54     17.54 o 
   0   2  12       33.40       35.83      9.64 o 
   1   2  12      232.04      234.11     18.70 o 
   2   2  12      551.43      543.78     26.36 o 
   3   2  12       97.59      116.68     12.88 o 
   4   2  12      211.60      236.11     19.89 o 
   5   2  12      241.01      270.97     22.14 o 
   6   2  12       68.33       65.85      8.70 o 
   7   2  12       89.82       95.49     16.38 o 
   8   2  12       15.57       12.32      7.12 o 
   9   2  12       34.20       22.55     12.83 o 
  10   2  12       36.88       51.50     16.35 o 
 -10   3  12       18.07        6.28     12.01 o 
  -9   3  12       12.80        4.22     10.50 o 
  -8   3  12        1.15        6.42      8.20 o 
  -7   3  12       22.71       19.20     11.37 o 
  -6   3  12       71.93       65.29     19.47 o 
  -5   3  12       52.93       54.70     12.46 o 
  -4   3  12      258.36      282.31     10.27 o 
  -3   3  12      208.40      201.65     11.78 o 
  -2   3  12      149.23      165.27     10.96 o 
  -1   3  12      350.15      349.07     18.54 o 
   0   3  12        3.26        1.84      3.56 o 
   1   3  12      337.88      352.43     21.83 o 
   2   3  12      170.81      173.87     16.33 o 
   3   3  12      212.45      212.09     17.06 o 
   4   3  12      273.33      304.32     23.26 o 
   5   3  12       36.92       40.24     11.40 o 
   6   3  12       55.88       67.95     14.21 o 
   7   3  12       17.27       20.10      6.45 o 
   8   3  12        1.40        7.89      7.73 o 
   9   3  12       10.61       19.27     10.32 o 
  10   3  12       15.90       18.92     13.85 o 
 -10   4  12        6.15        4.39     10.63 o 
  -9   4  12        1.43       -2.61      7.09 o 
  -8   4  12       91.17       90.53     37.37 o 
  -7   4  12       10.83        4.55      9.50 o 
  -6   4  12      102.65       96.69     31.07 o 
  -5   4  12       19.60       10.82     10.49 o 
  -4   4  12        3.24        5.21      7.19 o 
  -3   4  12       51.75       58.38      8.40 o 
  -2   4  12      244.55      265.14     14.35 o 
  -1   4  12       77.11       82.61      9.34 o 
   0   4  12        4.41        7.42      6.20 o 
   1   4  12       87.39       81.48     12.18 o 
   2   4  12      283.15      313.20     22.04 o 
   3   4  12       63.88       66.64     14.12 o 
   4   4  12        8.78       12.39      6.61 o 
   5   4  12       24.30       20.35      8.49 o 
   6   4  12      122.15      158.10     19.13 o 
   7   4  12       14.40       17.30      7.26 o 
   8   4  12       96.15       87.55     21.72 o 
   9   4  12        1.21       11.86      8.45 o 
  10   4  12        9.23        5.40      8.95 o 
  -9   5  12        0.14       -1.35      6.76 o 
  -8   5  12       24.58       24.50     14.53 o 
  -7   5  12       70.76       81.83     31.63 o 
  -6   5  12       59.72       77.72     15.57 o 
  -5   5  12       34.20       36.53     11.95 o 
  -4   5  12      110.33      111.03     16.43 o 
  -3   5  12      147.28      181.74     11.51 o 
  -2   5  12       68.55       64.86      9.82 o 
  -1   5  12      143.83      153.98     16.56 o 
   0   5  12      241.23      224.47     16.87 o 
   1   5  12      157.41      164.44     15.34 o 
   2   5  12       83.86       97.83     12.21 o 
   3   5  12      116.88      135.88     16.14 o 
   4   5  12       94.60       91.42     15.77 o 
   5   5  12       30.82       46.97     10.93 o 
   6   5  12       63.74       75.69     14.69 o 
   7   5  12       60.79       46.67     16.67 o 
   8   5  12       26.13       22.29      8.12 o 
   9   5  12        0.08       -1.89      6.42 o 
  10   5  12        7.05       10.23     24.40 o 
  -9   6  12       29.86       18.51     24.72 o 
  -8   6  12       15.93        8.23      8.52 o 
  -7   6  12       29.75       17.04      9.21 o 
  -6   6  12       55.83       47.73     26.33 o 
  -5   6  12      120.30      127.54     26.59 o 
  -4   6  12        3.54        5.07      5.09 o 
  -3   6  12       45.00       53.49     13.01 o 
  -2   6  12      108.01      122.14     11.97 o 
  -1   6  12      182.37      206.36     16.86 o 
   0   6  12        6.94        5.80      5.68 o 
   1   6  12      178.87      215.78     19.76 o 
   2   6  12       83.23       88.08     13.86 o 
   3   6  12       43.33       58.55     11.19 o 
   4   6  12        1.96       -2.14      5.50 o 
   5   6  12      122.79      134.38     15.92 o 
   6   6  12       52.25       44.35     19.07 o 
   7   6  12       24.88       18.35     10.31 o 
   8   6  12       15.56       19.05      9.10 o 
   9   6  12       28.43       28.77     23.88 o 
  -9   7  12        2.33        2.00      8.55 o 
  -8   7  12       18.15        9.27     16.43 o 
  -7   7  12       20.64       11.51     13.33 o 
  -6   7  12        9.90       12.54      7.46 o 
  -5   7  12       13.56       21.55     13.57 o 
  -4   7  12      174.31      202.11     40.90 o 
  -3   7  12       30.23       32.18     14.50 o 
  -2   7  12        1.07       -1.87      4.19 o 
  -1   7  12      109.25      139.58     14.29 o 
   0   7  12      194.39      279.78     18.61 o 
   1   7  12      106.38      126.41     15.72 o 
   2   7  12        5.52        2.44      4.15 o 
   3   7  12       33.72       41.15      9.78 o 
   4   7  12      191.70      225.45     20.04 o 
   5   7  12       17.30       10.06      7.34 o 
   6   7  12        5.69        0.88      8.58 o 
   7   7  12       20.30       18.26      8.12 o 
   8   7  12       16.83       11.12     11.41 o 
   9   7  12        2.49       -2.26      5.81 o 
  -8   8  12       34.73       15.27     21.67 o 
  -7   8  12        2.13        1.78     17.17 o 
  -6   8  12        8.06        0.16     12.95 o 
  -5   8  12      162.23      208.55     32.66 o 
  -4   8  12        5.59        4.28      8.58 o 
  -3   8  12       84.16      120.36     28.10 o 
  -2   8  12        4.17        1.37      5.53 o 
  -1   8  12       63.34       86.03     14.89 o 
   0   8  12       30.29       48.90     11.41 o 
   1   8  12       42.53       62.84     11.70 o 
   2   8  12        4.68        0.93      4.27 o 
   3   8  12       77.58      111.79     14.13 o 
   4   8  12        6.92        8.94      7.21 o 
   5   8  12      171.05      217.95     18.28 o 
   6   8  12        9.15        8.11      6.01 o 
   7   8  12        3.39       11.97     12.06 o 
   8   8  12       35.57       25.48     14.14 o 
  -7   9  12       13.04        2.56     11.08 o 
  -6   9  12       25.43       21.53     20.32 o 
  -5   9  12       41.50       56.86     32.02 o 
  -4   9  12       25.45       21.97     11.61 o 
  -3   9  12       58.19       43.75     17.26 o 
  -2   9  12        2.86        2.43      5.73 o 
  -1   9  12       81.74       83.15     13.95 o 
   0   9  12       43.10       40.74     16.00 o 
   1   9  12       67.77       86.53     13.42 o 
   2   9  12        3.39        6.86      5.15 o 
   3   9  12       51.87       44.27     13.54 o 
   4   9  12       20.74        9.34      8.56 o 
   5   9  12       40.94       13.81     14.71 o 
   6   9  12       20.87        7.85     12.06 o 
   7   9  12       13.86        1.62      8.26 o 
  -6  10  12       21.68       22.33     19.19 o 
  -5  10  12        2.30        8.98      8.77 o 
  -4  10  12        8.67        4.19      6.74 o 
  -3  10  12        1.59       -4.04      5.13 o 
  -2  10  12       66.32       74.02     15.41 o 
  -1  10  12       26.69       32.04      9.48 o 
   0  10  12       30.22       26.52     10.72 o 
   1  10  12       28.74       23.77     10.05 o 
   2  10  12       67.04       82.67     31.09 o 
   3  10  12        2.50        0.21      4.00 o 
   4  10  12       10.06       -0.21      7.53 o 
   5  10  12        4.91        3.26      9.90 o 
   6  10  12       21.61       22.15     22.53 o 
  -5  11  12        9.05       11.84     10.67 o 
  -4  11  12        1.01        0.80      5.97 o 
  -3  11  12       46.45       52.02     12.63 o 
  -2  11  12       11.43       15.16      8.86 o 
  -1  11  12       60.27       51.54     13.58 o 
   0  11  12        4.21       12.21      7.11 o 
   1  11  12       59.09       82.86     15.23 o 
   2  11  12       12.88        9.26      5.75 o 
   3  11  12       44.34       -1.67     17.03 o 
   4  11  12        1.45        5.39      8.46 o 
   5  11  12        6.20        2.24     10.98 o 
  -3  12  12        6.54        3.44     11.27 o 
  -2  12  12       23.14       34.25     11.24 o 
  -1  12  12        3.13       -5.59      6.93 o 
   0  12  12        3.94        2.38      5.37 o 
   1  12  12        3.52        2.52     10.45 o 
   2  12  12       19.54       25.52     14.65 o 
   3  12  12        6.90       21.57     16.93 o 
   1   0  13      342.20      358.08     23.83 o 
   2   0  13      190.83      212.14     21.42 o 
   3   0  13      291.99      295.52     21.71 o 
   4   0  13       74.24       79.61     13.81 o 
   5   0  13       26.41       18.44     11.44 o 
   6   0  13       45.40       41.71      6.29 o 
   7   0  13      133.47      159.44     24.21 o 
   8   0  13        2.72        3.69      7.92 o 
   9   0  13        4.79        6.26     10.41 o 
  10   0  13        4.79       -6.22      9.96 o 
 -10   1  13        4.76        6.56     12.13 o 
  -9   1  13        4.31       -2.89      7.33 o 
  -8   1  13       17.00        8.83     10.17 o 
  -7   1  13       29.96       18.98     12.50 o 
  -6   1  13       84.35       87.51     18.29 o 
  -5   1  13       80.88      110.98     17.54 o 
  -4   1  13       26.57       29.00      8.43 o 
  -3   1  13      212.60      237.34     14.51 o 
  -2   1  13      361.73      394.12     18.99 o 
  -1   1  13        1.51        5.87      5.33 o 
   0   1  13      596.45      595.23     26.74 o 
   1   1  13        1.98       11.05      6.00 o 
   2   1  13      345.70      370.20     28.49 o 
   3   1  13      212.58      235.32     20.78 o 
   4   1  13       26.71       30.43     10.17 o 
   5   1  13       97.62      146.09     17.44 o 
   6   1  13       99.66      109.77     19.41 o 
   7   1  13       30.23       32.76      6.96 o 
   8   1  13       15.73        1.18      8.08 o 
   9   1  13        2.55        0.66      8.71 o 
  10   1  13        3.95       15.94     11.49 o 
 -10   2  13       14.36       32.27     15.88 o 
  -9   2  13        8.97       13.30     11.62 o 
  -8   2  13       39.14       23.92     13.14 o 
  -7   2  13       30.89       24.77     13.89 o 
  -6   2  13       11.62       10.06      7.93 o 
  -5   2  13       78.54       90.81     16.01 o 
  -4   2  13       13.48       18.75      3.50 o 
  -3   2  13      139.49      161.72     13.49 o 
  -2   2  13      230.32      247.79     15.62 o 
  -1   2  13       35.56       30.80      8.50 o 
   0   2  13       14.24       17.43      8.00 o 
   1   2  13       72.44       69.70     10.05 o 
   2   2  13      206.95      230.47     20.61 o 
   3   2  13       91.84      101.44     15.36 o 
   4   2  13        3.74        6.17      9.65 o 
   5   2  13       84.75       89.21     15.35 o 
   6   2  13       17.25        7.29      9.73 o 
   7   2  13       33.09       29.14      7.44 o 
   8   2  13       39.32       22.00     14.31 o 
   9   2  13        7.79       10.94     11.98 o 
  10   2  13       12.08        9.08     14.30 o 
 -10   3  13       10.70        5.71     11.38 o 
  -9   3  13        4.11        0.37      8.63 o 
  -8   3  13       37.66       30.79     15.86 o 
  -7   3  13        4.12        5.08     10.29 o 
  -6   3  13       93.29       94.68     21.45 o 
  -5   3  13       67.83       63.24     14.64 o 
  -4   3  13       33.84       37.31      4.87 o 
  -3   3  13      263.18      326.16     18.35 o 
  -2   3  13       61.25       74.02      8.49 o 
  -1   3  13      368.09      390.21     24.28 o 
   0   3  13       96.87       93.18     12.58 o 
   1   3  13      338.08      355.67     22.50 o 
   2   3  13       40.20       47.42     11.66 o 
   3   3  13      236.15      264.80     22.77 o 
   4   3  13       28.37       38.05     12.05 o 
   5   3  13       49.81       47.78     14.01 o 
   6   3  13      104.93      105.17     25.57 o 
   7   3  13        6.75        3.49      5.98 o 
   8   3  13       38.33       40.78     16.68 o 
   9   3  13        5.02        3.86      7.64 o 
  10   3  13       14.05       19.15     13.66 o 
  -9   4  13        6.45       -3.53      9.40 o 
  -8   4  13       41.23       34.61     15.67 o 
  -7   4  13        3.15        3.61      7.19 o 
  -6   4  13       49.84       33.45     19.91 o 
  -5   4  13       33.97       34.34     12.20 o 
  -4   4  13      224.89      275.86     23.42 o 
  -3   4  13       39.58       47.74      7.13 o 
  -2   4  13       20.22       26.81      8.76 o 
  -1   4  13      362.58      468.29     41.57 o 
   0   4  13      351.76      356.72     21.63 o 
   1   4  13      359.22      424.66     26.30 o 
   2   4  13       24.65       32.50     10.48 o 
   3   4  13       45.21       48.54     14.32 o 
   4   4  13      238.74      273.15     24.20 o 
   5   4  13       35.13       45.51     11.76 o 
   6   4  13       46.04       41.18     14.67 o 
   7   4  13        2.13       -0.99      3.46 o 
   8   4  13       39.60       40.21     12.00 o 
   9   4  13        5.39       12.85      9.60 o 
  -9   5  13       13.19        3.99      9.39 o 
  -8   5  13        2.46        3.65      8.29 o 
  -7   5  13       10.39        2.87      9.29 o 
  -6   5  13       10.12       12.36      8.89 o 
  -5   5  13      110.08      112.80     27.53 o 
  -4   5  13       94.31      100.58     25.09 o 
  -3   5  13      190.15      258.54     16.30 o 
  -2   5  13        0.47       -0.06      3.73 o 
  -1   5  13       71.82       81.06     12.52 o 
   0   5  13      329.65      408.75     27.72 o 
   1   5  13       62.63       85.32     12.94 o 
   2   5  13        0.82        0.49      3.41 o 
   3   5  13      197.04      228.22     22.04 o 
   4   5  13       98.06      138.93     16.11 o 
   5   5  13      107.80      136.69     18.17 o 
   6   5  13        9.40        6.67     11.79 o 
   7   5  13       10.81       11.84      6.73 o 
   8   5  13        2.65        8.43      7.05 o 
   9   5  13       13.19       18.35     13.47 o 
  -8   6  13        7.58        4.25     13.03 o 
  -7   6  13        4.37       10.01      8.58 o 
  -6   6  13       47.27       34.28     15.47 o 
  -5   6  13       29.44       47.30     13.93 o 
  -4   6  13       40.67       41.22     12.07 o 
  -3   6  13       54.91       43.29     13.26 o 
  -2   6  13       46.10       44.73     10.50 o 
  -1   6  13       30.11       32.70      9.91 o 
   0   6  13        7.03        6.75      6.99 o 
   1   6  13       27.10       31.01     11.26 o 
   2   6  13       35.06       32.58     12.94 o 
   3   6  13       38.55       46.47     11.26 o 
   4   6  13       40.69       54.01     11.72 o 
   5   6  13       25.52       20.22     11.59 o 
   6   6  13       44.92       31.24     15.13 o 
   7   6  13        3.06        6.68      9.45 o 
   8   6  13        7.45       17.42      9.88 o 
   9   6  13        3.95       11.12     15.12 o 
  -8   7  13        0.09       -4.71      7.91 o 
  -7   7  13       23.88       12.08     18.57 o 
  -6   7  13       11.92       -2.73     15.45 o 
  -5   7  13       17.16        7.14     10.73 o 
  -4   7  13        5.01       -0.64      7.40 o 
  -3   7  13       46.71       48.45     14.65 o 
  -2   7  13      135.39      126.46     27.47 o 
  -1   7  13       26.88       24.40     10.44 o 
   0   7  13       28.31       30.49      9.93 o 
   1   7  13       31.59       46.02     10.95 o 
   2   7  13      130.98      157.06     17.09 o 
   3   7  13       47.46       48.43     12.18 o 
   4   7  13        2.57       -0.75      5.89 o 
   5   7  13       18.13        4.75      6.62 o 
   6   7  13        8.59       10.94      8.03 o 
   7   7  13       27.53       18.41      9.52 o 
   8   7  13        0.89        3.04      6.41 o 
  -7   8  13       55.86       20.74     25.15 o 
  -6   8  13       15.96        8.59     14.05 o 
  -5   8  13        2.32       -0.38      8.75 o 
  -4   8  13       15.02       26.83     10.27 o 
  -3   8  13       60.32       62.36     19.31 o 
  -2   8  13      139.10      192.65     20.54 o 
  -1   8  13       42.94       27.37     12.22 o 
   0   8  13        8.31        6.95      7.14 o 
   1   8  13       50.25       45.74     11.28 o 
   2   8  13      140.82      158.55     30.33 o 
   3   8  13       65.93       50.24     23.17 o 
   4   8  13       15.04        2.27      8.59 o 
   5   8  13        2.03       -1.72      6.13 o 
   6   8  13       10.87        2.89     10.46 o 
   7   8  13       64.47       71.64     45.67 o 
  -6   9  13       25.30       25.80     24.29 o 
  -5   9  13        5.43        5.11     10.23 o 
  -4   9  13       14.52       23.80     10.58 o 
  -3   9  13        6.88       11.86     11.28 o 
  -2   9  13       43.12       51.56     13.75 o 
  -1   9  13       20.15       16.75     10.72 o 
   0   9  13       48.97       40.11     12.69 o 
   1   9  13       18.34       12.13      9.89 o 
   2   9  13       46.77       20.56     11.93 o 
   3   9  13       10.63        5.24      6.84 o 
   4   9  13       12.23        2.17      7.55 o 
   5   9  13        3.18       -0.83      6.70 o 
   6   9  13       22.55       12.24     21.15 o 
  -5  10  13        8.00       20.99     13.93 o 
  -4  10  13        3.44        6.85      9.01 o 
  -3  10  13       34.44       34.78     13.71 o 
  -2  10  13        2.08       -1.03      6.38 o 
  -1  10  13       40.69       58.61     14.42 o 
   0  10  13       23.82       21.43     11.63 o 
   1  10  13       35.07       26.44     14.78 o 
   2  10  13        0.93       -2.19      6.51 o 
   3  10  13       30.46        8.55      8.12 o 
   4  10  13        5.30        3.35     12.36 o 
   5  10  13        7.52        1.29     11.93 o 
  -4  11  13       19.43       36.74     14.52 o 
  -3  11  13        5.11        5.45      7.40 o 
  -2  11  13        1.73       -2.32      5.43 o 
  -1  11  13        3.85       13.87      7.04 o 
   0  11  13       21.30       20.13      8.66 o 
   1  11  13        7.69        8.26      7.39 o 
   2  11  13        2.09        6.48      5.80 o 
   3  11  13        4.43        3.12     10.32 o 
   4  11  13       21.19       22.46     18.08 o 
  -1  12  13       13.27       19.83      8.77 o 
   0  12  13        9.89       19.44      8.53 o 
   1  12  13       12.73       18.07     10.29 o 
   0   0  14     1492.46     1789.59    188.12 o 
   1   0  14       12.73       16.63      8.84 o 
   2   0  14       27.08       22.95      8.25 o 
   3   0  14        0.29       -8.62      8.62 o 
   4   0  14      220.37      246.39     22.80 o 
   5   0  14       90.97       70.69     17.99 o 
   6   0  14       53.00       18.72      9.78 o 
   7   0  14        1.10        3.70      7.92 o 
   8   0  14       12.74        6.03      9.90 o 
   9   0  14        2.20       10.11     11.53 o 
  -9   1  14       15.69       12.72     12.43 o 
  -8   1  14       12.39       10.75     11.68 o 
  -7   1  14        0.53        0.09      9.71 o 
  -6   1  14       19.04       10.22      8.45 o 
  -5   1  14      130.81      114.15     30.75 o 
  -4   1  14       58.43       57.39     12.50 o 
  -3   1  14       89.78       95.46     10.62 o 
  -2   1  14       13.64       17.60      6.81 o 
  -1   1  14       79.61       96.09     12.37 o 
   0   1  14       26.39       23.98      7.84 o 
   1   1  14       96.84      132.96     13.62 o 
   2   1  14       28.41       28.69      8.93 o 
   3   1  14       80.50       82.45     16.15 o 
   4   1  14       57.08       47.92     13.38 o 
   5   1  14      153.29      169.50     31.43 o 
   6   1  14       12.60        3.31      9.98 o 
   7   1  14        1.79       -7.97      9.41 o 
   8   1  14       13.52       10.10     10.57 o 
   9   1  14       20.05       12.77     13.10 o 
  -9   2  14        2.80        1.19     12.99 o 
  -8   2  14       23.29       10.71     11.54 o 
  -7   2  14       11.26        7.37      8.95 o 
  -6   2  14       27.35       13.92     10.85 o 
  -5   2  14       15.41       13.67     11.87 o 
  -4   2  14       11.28       14.23      3.81 o 
  -3   2  14      117.43      130.31     11.03 o 
  -2   2  14      107.04      119.48     11.72 o 
  -1   2  14      106.93      120.46     11.78 o 
   0   2  14       99.61      111.58     12.57 o 
   1   2  14       74.62       81.27     14.85 o 
   2   2  14       90.05       93.52     16.00 o 
   3   2  14      116.05      121.59     17.61 o 
   4   2  14        1.17        1.07      9.58 o 
   5   2  14       19.48       16.30      9.70 o 
   6   2  14       36.89       19.47     13.46 o 
   7   2  14       17.45        9.00      9.07 o 
   8   2  14       17.65       17.93     11.56 o 
   9   2  14        3.11       13.38     11.10 o 
  -9   3  14        0.23       -0.13      9.31 o 
  -8   3  14        7.06        5.80     11.51 o 
  -7   3  14       39.27       22.29     12.22 o 
  -6   3  14      100.02       84.66     36.24 o 
  -5   3  14       14.10       18.21      9.24 o 
  -4   3  14       29.41       30.12     10.94 o 
  -3   3  14        7.21        3.93      5.06 o 
  -2   3  14      401.08      455.83     22.29 o 
  -1   3  14        6.14       10.96      6.36 o 
   0   3  14       23.38       30.77      8.90 o 
   1   3  14       15.48       23.66      7.96 o 
   2   3  14      384.42      442.35     27.49 o 
   3   3  14       16.32        7.36      6.51 o 
   4   3  14       22.79       19.00     12.72 o 
   5   3  14       10.17        4.29      8.82 o 
   6   3  14      102.08       58.32     37.83 o 
   7   3  14       38.04       19.44      7.70 o 
   8   3  14        4.94        6.25      9.76 o 
   9   3  14        0.91        5.65      9.17 o 
  -9   4  14        0.11        7.73      7.41 o 
  -8   4  14        6.51        1.31     11.63 o 
  -7   4  14       41.87       30.44     14.71 o 
  -6   4  14        0.38       -3.02      7.42 o 
  -5   4  14       15.93       11.19      9.69 o 
  -4   4  14        0.53       -0.43      5.67 o 
  -3   4  14      346.75      411.98     20.36 o 
  -2   4  14       67.37       68.65     10.72 o 
  -1   4  14      123.20      148.67     19.20 o 
   0   4  14       69.35       82.12     13.19 o 
   1   4  14      131.81      147.83     16.19 o 
   2   4  14       63.82       63.76     15.70 o 
   3   4  14      351.98      400.44     29.83 o 
   4   4  14        0.36       -2.11      5.90 o 
   5   4  14       19.45       11.94      9.34 o 
   6   4  14        1.29       -0.28      7.06 o 
   7   4  14       44.07       30.87     10.11 o 
   8   4  14        6.92       12.10     10.04 o 
   9   4  14        0.15       -1.22      8.25 o 
  -8   5  14       10.09       12.75      9.92 o 
  -7   5  14        7.50        7.05      8.90 o 
  -6   5  14       58.86       53.35     21.91 o 
  -5   5  14        6.10       -2.75      6.98 o 
  -4   5  14       28.90       27.93     12.08 o 
  -3   5  14       35.80       38.74      7.12 o 
  -2   5  14       68.81       83.03     16.67 o 
  -1   5  14       21.47       18.17      8.22 o 
   0   5  14        1.15        7.23      7.80 o 
   1   5  14       23.39       24.36      9.90 o 
   2   5  14       78.78      104.91     20.54 o 
   3   5  14       37.63       35.33     11.49 o 
   4   5  14       29.34       19.65     10.57 o 
   5   5  14        9.33        3.59      5.57 o 
   6   5  14       64.38       26.44     21.74 o 
   7   5  14        5.56        5.12      7.70 o 
   8   5  14       13.31        3.53     10.86 o 
  -8   6  14        4.30       -7.08      7.08 o 
  -7   6  14        7.75        8.52     10.88 o 
  -6   6  14        3.82        4.08      9.16 o 
  -5   6  14       25.31       30.87     14.56 o 
  -4   6  14       38.15       31.64     10.69 o 
  -3   6  14       37.69       31.70     12.91 o 
  -2   6  14        1.45       -2.98      4.33 o 
  -1   6  14       15.35        9.92      7.99 o 
   0   6  14      153.84      186.69     18.87 o 
   1   6  14       18.16       21.60      8.48 o 
   2   6  14        2.69        0.66      5.40 o 
   3   6  14       39.59       27.78     14.46 o 
   4   6  14       30.22       23.96     11.52 o 
   5   6  14       19.51       12.92     12.31 o 
   6   6  14        1.72        9.25     10.28 o 
   7   6  14        4.87       -0.38      7.23 o 
   8   6  14        5.10        3.76      6.93 o 
  -7   7  14        2.15        7.12     14.95 o 
  -6   7  14        3.75       -5.43     12.38 o 
  -5   7  14       40.48       12.63     14.39 o 
  -4   7  14       15.31       13.51     11.00 o 
  -3   7  14       51.56       54.32     16.64 o 
  -2   7  14       49.57       65.08     16.47 o 
  -1   7  14       72.96       50.16     21.53 o 
   0   7  14        1.29        7.51      7.48 o 
   1   7  14       65.09       69.63     18.48 o 
   2   7  14       50.24       47.54     23.59 o 
   3   7  14       56.41       44.03     14.35 o 
   4   7  14       14.12       16.03     10.89 o 
   5   7  14       42.30       10.15     10.31 o 
   6   7  14        6.43        6.59      6.88 o 
   7   7  14        3.05        6.16      7.58 o 
  -6   8  14        4.11       -2.38     12.02 o 
  -5   8  14        0.66       10.90     22.14 o 
  -4   8  14       35.58       49.00     13.47 o 
  -3   8  14        5.05        4.59      8.88 o 
  -2   8  14       49.36       50.75     15.06 o 
  -1   8  14       52.67       48.82     16.52 o 
   0   8  14       75.32       51.26     28.55 o 
   1   8  14       51.48       40.65     15.22 o 
   2   8  14       51.08       27.38     15.76 o 
   3   8  14        6.91        8.20      7.28 o 
   4   8  14       33.73        8.29     10.26 o 
   5   8  14        1.71       10.06      7.50 o 
   6   8  14        5.93        9.32     14.22 o 
  -6   9  14       11.67        5.49     12.87 o 
  -5   9  14       14.58       32.55     18.05 o 
  -4   9  14        3.06        2.36      9.08 o 
  -3   9  14       22.14       23.61     12.47 o 
  -2   9  14       18.55        9.06     11.88 o 
  -1   9  14       41.78       47.27     16.66 o 
   0   9  14        5.76        3.50      8.05 o 
   1   9  14       39.93       26.85     13.98 o 
   2   9  14       17.89        6.80      7.60 o 
   3   9  14       15.88       10.81      9.39 o 
   4   9  14        2.35        6.25      6.56 o 
   5   9  14       16.03        7.27     16.20 o 
   6   9  14        9.81       -1.01     15.43 o 
  -4  10  14       17.58       38.01     14.97 o 
  -3  10  14       12.19       18.80      9.82 o 
  -2  10  14        2.02        3.12      9.26 o 
  -1  10  14        4.69        1.51     10.15 o 
   0  10  14       14.52       10.02      9.44 o 
   1  10  14        4.75        8.19      8.79 o 
   2  10  14        2.64       -1.70      5.19 o 
   3  10  14       12.78        6.52      6.10 o 
   4  10  14       15.60       15.10     20.60 o 
  -2  11  14       10.77       19.52     12.10 o 
  -1  11  14        7.09       29.69     16.29 o 
   0  11  14        2.40        4.76      7.20 o 
   1  11  14        7.97        8.62      8.25 o 
   2  11  14       17.31       17.79     27.39 o 
   1   0  15      127.82      113.62     24.28 o 
   2   0  15        2.87        1.77      5.62 o 
   3   0  15      156.75      131.51     31.26 o 
   4   0  15        6.62        1.41      6.27 o 
   5   0  15       16.24       13.56     11.22 o 
   6   0  15        4.17        2.36      9.18 o 
   7   0  15       57.81       48.62     27.33 o 
   8   0  15        0.28        0.97      6.93 o 
   9   0  15        5.09       -6.77     10.95 o 
  -9   1  15        3.09       12.51     13.94 o 
  -8   1  15       28.11       36.97     20.64 o 
  -7   1  15        0.46        2.26      7.92 o 
  -6   1  15       35.87       27.09     13.46 o 
  -5   1  15       34.68       17.11      8.02 o 
  -4   1  15       10.10       11.03      5.14 o 
  -3   1  15        8.74       11.53      5.83 o 
  -2   1  15      179.56      190.95     20.01 o 
  -1   1  15        2.44        7.69      5.28 o 
   0   1  15        7.86        9.32      7.47 o 
   1   1  15        4.90       -0.90      5.67 o 
   2   1  15      180.96      203.35     19.94 o 
   3   1  15        6.25        6.28     10.21 o 
   4   1  15       16.95       12.58     10.17 o 
   5   1  15       34.36       36.54     11.71 o 
   6   1  15       33.29       31.85     19.27 o 
   7   1  15        0.26        4.32      8.55 o 
   8   1  15       28.74        8.67     13.89 o 
   9   1  15        3.26        6.60     14.18 o 
  -8   2  15        8.55        9.56     12.20 o 
  -7   2  15        7.66        6.43      9.62 o 
  -6   2  15       17.91        8.38      9.79 o 
  -5   2  15       30.14       23.42     14.66 o 
  -4   2  15       94.53      100.34     21.70 o 
  -3   2  15       25.53       26.53      9.34 o 
  -2   2  15       25.45        9.62      7.39 o 
  -1   2  15       51.85       52.01     10.63 o 
   0   2  15      108.15      107.85     19.22 o 
   1   2  15       65.02       63.02     13.77 o 
   2   2  15       24.08       22.75      8.35 o 
   3   2  15       37.32       34.70     10.90 o 
   4   2  15       91.78       75.45     29.66 o 
   5   2  15       23.98       13.54     10.93 o 
   6   2  15       11.33        9.69     10.43 o 
   7   2  15        3.83        5.86     11.39 o 
   8   2  15        8.98        9.02     10.79 o 
  -8   3  15        3.24        0.91      8.30 o 
  -7   3  15        1.51        3.70      7.61 o 
  -6   3  15       10.83        9.65     10.79 o 
  -5   3  15      167.71      219.98     25.48 o 
  -4   3  15        1.25        3.86      4.41 o 
  -3   3  15       66.65       62.49     13.80 o 
  -2   3  15       22.78        9.72      6.91 o 
  -1   3  15       38.90       30.50      8.30 o 
   0   3  15        4.41        6.39      7.62 o 
   1   3  15       42.15       31.99     10.17 o 
   2   3  15       23.89       18.74      7.70 o 
   3   3  15       85.02       70.86     18.19 o 
   4   3  15        1.04        5.09      7.77 o 
   5   3  15      164.75      196.53     24.06 o 
   6   3  15       13.18        8.87     10.29 o 
   7   3  15        0.80        0.74      9.19 o 
   8   3  15        2.79       -2.31      7.78 o 
  -8   4  15        9.27        8.18     11.43 o 
  -7   4  15        5.56        0.21     11.64 o 
  -6   4  15       20.61       17.02     12.99 o 
  -5   4  15        1.59        7.98      8.42 o 
  -4   4  15       85.27       58.39     31.35 o 
  -3   4  15        1.45        2.72      3.57 o 
  -2   4  15        4.73        3.96      4.48 o 
  -1   4  15        3.13        6.31      7.48 o 
   0   4  15      199.55      236.07     20.04 o 
   1   4  15        3.16        5.78      6.64 o 
   2   4  15        4.93        4.75      6.94 o 
   3   4  15        1.67        0.63      6.54 o 
   4   4  15      100.19       91.08     25.10 o 
   5   4  15        1.76        1.30      7.92 o 
   6   4  15       24.93       12.65     13.87 o 
   7   4  15        6.32        5.90      7.05 o 
   8   4  15       12.14        9.27     11.66 o 
  -8   5  15        6.50        2.77     12.04 o 
  -7   5  15       21.85       32.17     14.07 o 
  -6   5  15        9.95        6.01      8.68 o 
  -5   5  15       30.61       24.02     13.72 o 
  -4   5  15        2.62       -0.89      8.18 o 
  -3   5  15        1.85        5.59      4.27 o 
  -2   5  15       21.83       11.21      9.02 o 
  -1   5  15       33.32       10.54      9.97 o 
   0   5  15        1.38        9.26     10.82 o 
   1   5  15       36.44       37.36     12.21 o 
   2   5  15       19.50        8.73      7.73 o 
   3   5  15        2.44        2.51      7.05 o 
   4   5  15        4.76        2.27      5.96 o 
   5   5  15       23.78       21.48     13.41 o 
   6   5  15       10.21        5.33      8.54 o 
   7   5  15       18.83       14.87     13.63 o 
   8   5  15        6.13       16.43     11.25 o 
  -7   6  15       13.41       10.90     12.20 o 
  -6   6  15        1.24       -2.47      7.39 o 
  -5   6  15        2.08        1.51      7.23 o 
  -4   6  15        6.82        7.09     13.51 o 
  -3   6  15       52.01       17.96     14.16 o 
  -2   6  15        3.17        1.10      4.95 o 
  -1   6  15      136.51      164.79     33.07 o 
   0   6  15       51.09       29.85     18.69 o 
   1   6  15      136.62      156.33     35.22 o 
   2   6  15        3.16        5.46      7.27 o 
   3   6  15       49.99       27.52     15.28 o 
   4   6  15        5.20        7.16      8.30 o 
   5   6  15        2.71       -5.93      7.00 o 
   6   6  15        2.04        0.17      6.89 o 
   7   6  15       10.36        9.38     11.62 o 
  -6   7  15       17.63        7.40     16.40 o 
  -5   7  15        3.18       -0.16      9.95 o 
  -4   7  15       12.12        8.47      8.73 o 
  -3   7  15        9.22       11.13     10.88 o 
  -2   7  15       48.31       35.41     20.86 o 
  -1   7  15       14.56       12.00      8.23 o 
   0   7  15       48.79       22.84     18.03 o 
   1   7  15       17.10        8.29     10.96 o 
   2   7  15       57.60       30.85     15.59 o 
   3   7  15        8.41        7.82     11.01 o 
   4   7  15       16.44        0.32      7.04 o 
   5   7  15        3.98       -2.65      6.65 o 
   6   7  15       22.54       15.63     12.44 o 
  -6   8  15        1.38       14.67     18.51 o 
  -5   8  15       10.08        7.15     13.32 o 
  -4   8  15        2.08       -7.80      8.08 o 
  -3   8  15       43.11       43.58     15.83 o 
  -2   8  15        2.76       -1.46      8.14 o 
  -1   8  15       47.23       33.16     17.82 o 
   0   8  15       10.41        4.34      7.96 o 
   1   8  15       50.42       32.56     13.17 o 
   2   8  15        3.75       -1.56      5.48 o 
   3   8  15       39.22       41.79     26.58 o 
   4   8  15        3.01        3.24      5.92 o 
   5   8  15       10.12        9.51      8.60 o 
   6   8  15        1.20      -16.30     16.30 o 
  -4   9  15        3.72       -1.01     10.42 o 
  -3   9  15        3.37        8.98      7.75 o 
  -2   9  15       20.14       36.16     14.05 o 
  -1   9  15        5.23        7.18      8.55 o 
   0   9  15        0.06        7.14     10.27 o 
   1   9  15        7.26        1.74      8.28 o 
   2   9  15       12.98       12.87     10.54 o 
   3   9  15        1.83       -2.10      5.72 o 
   4   9  15        2.57        2.92      6.10 o 
  -3  10  15        9.38        0.75      9.02 o 
  -2  10  15       11.60       20.45     13.25 o 
  -1  10  15        2.39        8.52      8.51 o 
   0  10  15       23.67       13.63     10.44 o 
   1  10  15        1.29        0.60      8.56 o 
   2  10  15       14.74       14.50      8.96 o 
   3  10  15       11.94       11.72     11.16 o 
   0   0  16      140.99       78.73     58.09 o 
   1   0  16        3.87        2.53      5.25 o 
   2   0  16       26.33       18.06     10.17 o 
   3   0  16       28.02       17.10     11.29 o 
   4   0  16        6.84        6.01      4.89 o 
   5   0  16       20.74        8.06      4.84 o 
   6   0  16        8.14        0.18      8.46 o 
   7   0  16        4.50       -2.15      8.78 o 
   8   0  16        3.13       17.21     14.94 o 
  -8   1  16       10.72       -0.84     12.51 o 
  -7   1  16        8.12       -2.23      6.15 o 
  -6   1  16        4.54        3.22     10.11 o 
  -5   1  16       26.13       14.87     14.81 o 
  -4   1  16       17.57       17.45      7.72 o 
  -3   1  16        9.95        2.97      5.19 o 
  -2   1  16       61.49       22.25     16.01 o 
  -1   1  16       74.10       64.42     21.66 o 
   0   1  16        5.83        7.88      7.10 o 
   1   1  16       95.44       87.74     28.04 o 
   2   1  16       67.88       44.31     20.73 o 
   3   1  16        8.92        8.55      7.33 o 
   4   1  16       18.40       10.95     10.54 o 
   5   1  16       23.42       22.59     13.23 o 
   6   1  16        3.32       13.91     10.73 o 
   7   1  16        7.14        1.00      6.16 o 
   8   1  16        7.34       18.21     12.94 o 
  -8   2  16        2.99        9.96     10.15 o 
  -7   2  16       13.66       12.89     11.93 o 
  -6   2  16        0.51        4.43     10.05 o 
  -5   2  16       29.24       22.78     13.08 o 
  -4   2  16       53.13       40.30     11.31 o 
  -3   2  16       59.16       61.99     16.56 o 
  -2   2  16       12.02        0.22      7.30 o 
  -1   2  16       51.01       34.20     13.75 o 
   0   2  16       76.63       70.41     23.06 o 
   1   2  16       48.99       30.88     15.62 o 
   2   2  16       16.79       11.46      7.27 o 
   3   2  16       60.14       61.42     15.75 o 
   4   2  16       52.70       47.81     13.97 o 
   5   2  16       24.74       11.63     11.28 o 
   6   2  16        1.73       12.01     11.24 o 
   7   2  16       12.60        4.87     11.66 o 
   8   2  16        3.42       -4.83     11.66 o 
  -7   3  16        6.78       -5.66      7.56 o 
  -6   3  16       28.42       22.13     13.39 o 
  -5   3  16        8.98        7.31     11.61 o 
  -4   3  16       72.32       71.27     34.65 o 
  -3   3  16        0.68       -0.27      5.93 o 
  -2   3  16       26.43        5.75      7.81 o 
  -1   3  16       18.85        5.79      5.57 o 
   0   3  16       15.26       -1.50      6.45 o 
   1   3  16       16.66        6.46      8.50 o 
   2   3  16       27.19       19.92     10.66 o 
   3   3  16        0.95        9.41      7.79 o 
   4   3  16       72.44       70.05     20.40 o 
   5   3  16        6.67       16.50     10.78 o 
   6   3  16       30.11        9.93     12.36 o 
   7   3  16        7.77        0.63      7.46 o 
  -7   4  16        5.61        9.54     11.51 o 
  -6   4  16        7.45       -1.99      8.36 o 
  -5   4  16        2.61       -2.96      6.24 o 
  -4   4  16       14.07        8.05     12.99 o 
  -3   4  16       37.21       27.32      9.86 o 
  -2   4  16       29.10        9.06      7.71 o 
  -1   4  16       26.87       -1.29      7.29 o 
   0   4  16       23.30        6.09      7.38 o 
   1   4  16       22.44       -7.53      9.58 o 
   2   4  16       29.23       23.91      9.41 o 
   3   4  16       38.41       41.19     12.98 o 
   4   4  16       14.71       21.00     10.62 o 
   5   4  16        1.48       -0.92      4.81 o 
   6   4  16        4.38        0.27      5.87 o 
   7   4  16        3.27        6.54     12.52 o 
  -7   5  16        5.97        5.61     11.18 o 
  -6   5  16       11.32        3.17     11.77 o 
  -5   5  16        3.00       -3.20      9.39 o 
  -4   5  16        5.31       -2.33      6.92 o 
  -3   5  16       13.69        3.64      4.58 o 
  -2   5  16       57.87       13.44     14.99 o 
  -1   5  16       43.22        9.98      9.80 o 
   0   5  16        4.24       -2.73      8.03 o 
   1   5  16       50.92       26.47     12.47 o 
   2   5  16       46.94       34.51     20.84 o 
   3   5  16       12.81        5.19      8.32 o 
   4   5  16        7.93        1.82      6.17 o 
   5   5  16        2.04       -5.93      8.40 o 
   6   5  16        9.23        3.30      9.71 o 
   7   5  16        4.40       10.05     13.44 o 
  -6   6  16       24.59       24.41     15.32 o 
  -5   6  16        1.78        2.78      8.73 o 
  -4   6  16       31.23       10.21     25.80 o 
  -3   6  16        2.07        6.47      9.24 o 
  -2   6  16        7.38       11.17      6.98 o 
  -1   6  16       12.20        6.27      8.29 o 
   0   6  16       54.70       24.61     19.56 o 
   1   6  16       10.78       12.84      8.57 o 
   2   6  16        3.88        6.13      8.51 o 
   3   6  16        3.36        0.69      6.95 o 
   4   6  16       28.46       44.16     13.52 o 
   5   6  16        1.42        3.46      7.79 o 
   6   6  16       27.50       12.60     12.27 o 
  -5   7  16       32.21       20.51     19.30 o 
  -4   7  16        6.61        9.73     11.92 o 
  -3   7  16       10.67       13.68      9.36 o 
  -2   7  16        7.59        9.33     10.96 o 
  -1   7  16       16.81        9.46      7.51 o 
   0   7  16        0.27        5.92      8.35 o 
   1   7  16       14.20        5.41      9.17 o 
   2   7  16        8.09        8.12      8.87 o 
   3   7  16       10.46       -1.70      7.85 o 
   4   7  16        5.02        3.00      8.60 o 
   5   7  16       32.93       21.17     16.42 o 
  -4   8  16       10.89       24.07     14.03 o 
  -3   8  16        6.48       15.55     11.30 o 
  -2   8  16        0.66       12.91     11.62 o 
  -1   8  16        5.07        1.32      7.16 o 
   0   8  16       42.29       29.68     15.79 o 
   1   8  16        7.60        2.04      6.40 o 
   2   8  16        0.23        6.73      9.31 o 
   3   8  16        6.77        6.22     10.27 o 
   4   8  16       11.52       -1.31      9.45 o 
  -3   9  16        0.76       -0.60      7.39 o 
  -2   9  16        7.99       11.37     10.66 o 
  -1   9  16        1.13       -6.36      6.36 o 
   0   9  16        9.21        2.73      7.52 o 
   1   9  16        1.28        4.15      5.24 o 
   2   9  16        8.79        2.35      8.33 o 
   3   9  16        1.32       -1.50      5.59 o 
   1   0  17       17.42        6.63      6.39 o 
   2   0  17       54.88       34.93     21.21 o 
   3   0  17       10.61        1.08      4.31 o 
   4   0  17        3.18        0.78      4.14 o 
   5   0  17        0.86       -1.48      8.00 o 
   6   0  17       22.38       29.16     16.12 o 
   7   0  17       18.59       15.40     14.74 o 
  -7   1  17       23.13       22.51     15.53 o 
  -6   1  17        3.39       11.22     12.72 o 
  -5   1  17        3.81       -3.15     10.47 o 
  -4   1  17        5.66        7.94      5.06 o 
  -3   1  17       24.90       23.50     14.55 o 
  -2   1  17       57.44       33.90     21.53 o 
  -1   1  17       10.32        4.35      6.65 o 
   0   1  17       24.40       22.99     10.40 o 
   1   1  17       10.29        9.98      6.87 o 
   2   1  17       48.11       34.22     18.39 o 
   3   1  17       20.14       11.36     12.20 o 
   4   1  17        3.20        1.26     10.21 o 
   5   1  17        4.94        7.56      8.51 o 
   6   1  17        1.74        6.90     14.09 o 
   7   1  17       21.08       21.86     15.39 o 
  -7   2  17        0.18       12.54     11.91 o 
  -6   2  17        7.83       12.35     12.24 o 
  -5   2  17        7.59       12.98     12.72 o 
  -4   2  17       17.83       19.23     17.48 o 
  -3   2  17       41.92       17.79     17.31 o 
  -2   2  17       37.80        5.29      6.15 o 
  -1   2  17       25.04       11.93     10.16 o 
   0   2  17       98.80       81.95     31.35 o 
   1   2  17       23.74       15.62      9.34 o 
   2   2  17       32.91       19.79     10.30 o 
   3   2  17       40.63       42.09     14.79 o 
   4   2  17       20.25       27.81     12.61 o 
   5   2  17       12.50       22.45     17.58 o 
   6   2  17        9.58       14.80     12.63 o 
   7   2  17        0.04        4.62     11.54 o 
  -6   3  17        0.45        4.45      8.98 o 
  -5   3  17       14.77       25.91     14.08 o 
  -4   3  17       13.95       38.17     16.96 o 
  -3   3  17        2.75       -0.89      4.39 o 
  -2   3  17        0.26        2.86      4.70 o 
  -1   3  17       23.40        6.41      8.01 o 
   0   3  17       35.91       20.44     10.67 o 
   1   3  17       27.15       15.23      8.52 o 
   2   3  17        0.26       -7.21      7.21 o 
   3   3  17        5.35        9.40      7.43 o 
   4   3  17       14.87       17.77     15.03 o 
   5   3  17       18.71       14.38     12.85 o 
   6   3  17        1.30        3.39      9.73 o 
  -6   4  17        5.75       14.88     14.81 o 
  -5   4  17       10.04       15.93     16.71 o 
  -4   4  17        9.96       10.87     14.55 o 
  -3   4  17       19.05       11.19     12.78 o 
  -2   4  17        2.29        0.24      5.59 o 
  -1   4  17       38.79       -0.78      8.65 o 
   0   4  17        1.32        0.04      4.26 o 
   1   4  17       38.35       27.12     15.27 o 
   2   4  17        2.08       -3.58      6.33 o 
   3   4  17       15.36       23.68     11.16 o 
   4   4  17        6.48       14.72     10.64 o 
   5   4  17        7.84        7.43     10.50 o 
   6   4  17        6.07       11.26     12.62 o 
  -6   5  17       16.64       10.64     14.46 o 
  -5   5  17        0.21       -2.16     12.37 o 
  -4   5  17       22.71       18.00     15.17 o 
  -3   5  17       18.59        8.35     14.25 o 
  -2   5  17       12.67        0.11      6.80 o 
  -1   5  17       19.39        2.77      8.98 o 
   0   5  17       27.60       13.88     14.92 o 
   1   5  17       15.09       20.49     11.62 o 
   2   5  17       14.04       18.74      8.78 o 
   3   5  17       17.37       31.03     12.78 o 
   4   5  17       19.97       30.90     13.39 o 
   5   5  17        0.39       11.46      9.48 o 
   6   5  17       17.49       16.62     12.94 o 
  -5   6  17        9.80       13.36     21.10 o 
  -4   6  17        0.59       -9.46      9.46 o 
  -3   6  17       32.55       13.20     15.49 o 
  -2   6  17        3.50        3.35      6.45 o 
  -1   6  17       11.68       -0.66      5.23 o 
   0   6  17        6.84        6.17      7.98 o 
   1   6  17       13.25       -1.21      6.84 o 
   2   6  17        2.67       -1.86      5.53 o 
   3   6  17       32.66       34.09     15.81 o 
   4   6  17        1.36        4.39      6.25 o 
   5   6  17       10.49       25.02     12.47 o 
  -4   7  17        8.01        3.46     17.12 o 
  -3   7  17       12.33       18.90     12.75 o 
  -2   7  17       16.19       14.81     13.05 o 
  -1   7  17        0.05        6.00      4.31 o 
   0   7  17        0.13        0.30      5.04 o 
   1   7  17        0.83       -5.64      5.64 o 
   2   7  17       16.13       10.90     13.39 o 
   3   7  17       13.30        3.83      9.54 o 
   4   7  17        8.29       21.75     11.95 o 
  -2   8  17       16.84       18.25     13.21 o 
  -1   8  17        6.14        3.08      7.59 o 
   0   8  17        0.88        0.07      5.90 o 
   1   8  17        4.36        9.43      7.97 o 
   2   8  17       16.86        4.53     12.73 o 
   0   0  18        0.18       -2.85      6.18 o 
   1   0  18        2.21        2.19      5.66 o 
   2   0  18        6.22        6.08      6.43 o 
   3   0  18       24.64       16.86     12.74 o 
   4   0  18        1.90        4.88     10.14 o 
   5   0  18       39.18       25.50     19.74 o 
   6   0  18        6.18        2.45      9.65 o 
  -6   1  18        2.42        8.94     12.93 o 
  -5   1  18        4.84        0.42     17.85 o 
  -4   1  18       25.01       16.39     15.41 o 
  -3   1  18        4.11       -2.60      3.92 o 
  -2   1  18        0.64       -0.15      5.63 o 
  -1   1  18        4.40        2.18      6.16 o 
   0   1  18       64.59       54.64     23.39 o 
   1   1  18        3.41        0.13      7.21 o 
   2   1  18        0.92        6.68      7.78 o 
   3   1  18        4.52        4.16      6.32 o 
   4   1  18       21.83       28.21     13.46 o 
   5   1  18        3.60      -11.50     11.50 o 
   6   1  18        2.39       11.98     12.74 o 
  -6   2  18        4.42        1.51      8.79 o 
  -5   2  18        9.47        5.98      9.40 o 
  -4   2  18        0.02        0.51      5.72 o 
  -3   2  18        0.33       -4.75      6.98 o 
  -2   2  18       15.53        7.75      8.47 o 
  -1   2  18       13.93       11.17      8.20 o 
   0   2  18        5.41        0.38      4.34 o 
   1   2  18       14.07       17.22     10.36 o 
   2   2  18       17.73       17.51      9.35 o 
   3   2  18        0.94        2.19      6.14 o 
   4   2  18        0.10       -0.69      6.22 o 
   5   2  18        8.70        2.44      9.60 o 
   6   2  18        2.35        6.93     10.33 o 
  -5   3  18        4.46       -1.18      8.00 o 
  -4   3  18        0.69        8.15     10.31 o 
  -3   3  18       10.57       21.16     18.63 o 
  -2   3  18       12.59        7.11      7.27 o 
  -1   3  18       12.54       -0.81      6.40 o 
   0   3  18        9.64       -1.60      6.17 o 
   1   3  18       10.93        8.97      9.35 o 
   2   3  18       10.66       23.85      9.72 o 
   3   3  18        8.60       25.74     17.37 o 
   4   3  18        0.53       -2.46      8.69 o 
   5   3  18        4.71       -1.92      7.82 o 
  -5   4  18        4.09        3.69     11.35 o 
  -4   4  18        3.49       -4.14     11.25 o 
  -3   4  18        0.37       -8.09      9.50 o 
  -2   4  18       27.57       -0.53     12.25 o 
  -1   4  18        1.56       -0.71      6.90 o 
   0   4  18       11.68        3.79      6.81 o 
   1   4  18        1.06       13.06      8.29 o 
   2   4  18       28.17       35.44     11.41 o 
   3   4  18        0.44        8.20      7.16 o 
   4   4  18        2.77       -7.18     12.20 o 
   5   4  18        3.91        1.07      7.42 o 
  -4   5  18        5.10        2.20      9.57 o 
  -3   5  18       40.27        5.97     19.27 o 
  -2   5  18        2.61        0.44     11.43 o 
  -1   5  18       18.01        9.73      9.07 o 
   0   5  18        1.55       -0.89      5.87 o 
   1   5  18       17.64        7.93      9.18 o 
   2   5  18        2.73        6.92      8.53 o 
   3   5  18       38.80       51.75     16.06 o 
   4   5  18        6.51       -8.00      9.57 o 
  -3   6  18        2.41        5.20     11.07 o 
  -2   6  18       14.65        8.86     14.09 o 
  -1   6  18        6.28        5.07      5.71 o 
   0   6  18        0.21       -8.94      9.34 o 
   1   6  18        3.16       -3.11      7.35 o 
   2   6  18       18.33       19.15     11.87 o 
   3   6  18        2.74        4.46      9.24 o 
  -1   7  18        4.91        0.85      5.47 o 
   0   7  18        4.58        2.06      6.96 o 
   1   7  18        6.66       -3.97      8.07 o 
   1   0  19        0.10        1.18      6.90 o 
   2   0  19        7.97       -1.26      4.95 o 
   3   0  19        3.69        2.93      5.15 o 
   4   0  19        1.00       -6.53     11.13 o 
  -4   1  19        2.21        0.73     12.60 o 
  -3   1  19       22.07       22.82     13.73 o 
  -2   1  19        2.62        3.74      3.45 o 
  -1   1  19       13.88        8.97     11.03 o 
   0   1  19        5.85        1.96      5.63 o 
   1   1  19       12.29        2.70      7.39 o 
   2   1  19        3.42       -3.87      3.87 o 
   3   1  19       27.63       17.92     11.89 o 
   4   1  19        1.85      -11.24     11.24 o 
  -4   2  19        2.26       -1.73      9.08 o 
  -3   2  19        6.50        1.77     10.70 o 
  -2   2  19       21.38        2.96     10.69 o 
  -1   2  19        4.97        4.62      5.97 o 
   0   2  19        1.11        2.07      6.59 o 
   1   2  19        2.69        3.85      7.50 o 
   2   2  19       18.84       22.20     15.48 o 
   3   2  19        6.47       11.64      9.88 o 
   4   2  19        2.88        7.62      8.72 o 
  -4   3  19        6.44        4.07      9.05 o 
  -3   3  19        0.59        0.59      7.46 o 
  -2   3  19        6.64        0.97      5.57 o 
  -1   3  19        3.97       -1.15      6.95 o 
   0   3  19        7.37        1.97      6.35 o 
   1   3  19        4.90       -2.49      8.05 o 
   2   3  19        5.58      -11.31     11.32 o 
   3   3  19        0.25        2.39      7.30 o 
   4   3  19        7.04       -2.74      7.72 o 
  -3   4  19        2.62        2.04     13.48 o 
  -2   4  19        0.95        0.37     11.44 o 
  -1   4  19        7.77        1.62      6.87 o 
   0   4  19        0.31       -2.41     10.21 o 
   1   4  19       12.62       13.60     14.39 o 
   2   4  19        0.92        8.82      9.19 o 
   3   4  19        4.60       14.09     12.95 o 
  -2   5  19        0.32        1.71     16.00 o 
  -1   5  19       13.69        5.24     12.05 o 
   0   5  19       47.73       20.46     16.96 o 
   1   5  19       13.47       12.59     10.12 o 
   2   5  19        0.36        8.86     10.33 o 
   0   0  20        1.00        6.74     11.68 o 
   1   0  20        0.52        2.56      5.67 o 
   2   0  20        0.85        5.85      7.38 o 
  -2   1  20        1.16       -5.76      6.29 o 
  -1   1  20        1.44       -7.23      7.30 o 
   0   1  20       20.90       20.39     14.92 o 
   1   1  20        1.07       -4.96      8.18 o 
   2   1  20        1.44        5.21      5.23 o 
  -1   2  20       13.08        5.34      8.64 o 
   0   2  20        6.42        0.71      5.66 o 
   1   2  20       12.69       -0.31      6.90 o 
                                                 
